# Supplementary material for: An artificial intelligence-based model for optimal conjunctive operation of surface and groundwater resources
Source: Nat Commun. 2024 Jan 16;15:553. doi: 10.1038/s41467-024-44758-6 (PMC10791678; doi:10.1038/s41467-024-44758-6)
Supplement: Supplementary file 4 — Supplementary Code 1 [file 41467_2024_44758_MOESM4_ESM.zip]

Archive with 12 entries (10 files):
- Supplementary Code 1/
- Supplementary Code 1/Read Me.pdf
- Supplementary Code 1/SOS-MSA-ANN_Model_Code/
- Supplementary Code 1/SOS-MSA-ANN_Model_Code/ANN_Baft.mat
- Supplementary Code 1/SOS-MSA-ANN_Model_Code/ANN_Jiroft.mat
- Supplementary Code 1/SOS-MSA-ANN_Model_Code/ANN_Rabor.mat
- Supplementary Code 1/SOS-MSA-ANN_Model_Code/Bound_Checking.m
- Supplementary Code 1/SOS-MSA-ANN_Model_Code/initialization.m
- Supplementary Code 1/SOS-MSA-ANN_Model_Code/main_SOS_MSA_hybrid.m
- Supplementary Code 1/SOS-MSA-ANN_Model_Code/Objective_Function_details_Simulation_Model.m
- Supplementary Code 1/SOS-MSA-ANN_Model_Code/SOS_Hybrid.m
- Supplementary Code 1/SOS-MSA-ANN_Model_Code/SOS_MSA.m
