# Supplementary material for: An artificial intelligence-based model for optimal conjunctive operation of surface and groundwater resources
Source: Nat Commun. 2024 Jan 16;15:553. doi: 10.1038/s41467-024-44758-6 (PMC10791678; doi:10.1038/s41467-024-44758-6)
Supplement: Supplementary file 4 — Supplementary Code 1 [file 41467_2024_44758_MOESM4_ESM.zip › Supplementary Code 1/SOS-MSA-ANN_Model_Code/Bound_Checking.m]

% return back populations
function Moth_pos = Bound_Checking(Moth_pos,ub,lb)
for i=1:size(Moth_pos,1)
    Flag4ub=Moth_pos(i,:)>ub; 
    Flag4lb=Moth_pos(i,:)<lb;
    Moth_pos(i,:)=(Moth_pos(i,:).*(~(Flag4ub+Flag4lb)))+ub.*Flag4ub+lb.*Flag4lb;
end 
        
