# Supplementary material for: An artificial intelligence-based model for optimal conjunctive operation of surface and groundwater resources
Source: Nat Commun. 2024 Jan 16;15:553. doi: 10.1038/s41467-024-44758-6 (PMC10791678; doi:10.1038/s41467-024-44758-6)
Supplement: Supplementary file 4 — Supplementary Code 1 [file 41467_2024_44758_MOESM4_ESM.zip › Supplementary Code 1/SOS-MSA-ANN_Model_Code/initialization.m]

%_______________________________________________________________________________________________

function [X,Moth_fitness] =initialization(SearchAgents_no,dim,ub,lb,fobj)
Boundary_no= size(ub,2); % numnber of boundaries
if Boundary_no==1;
    X=rand(SearchAgents_no,dim).*(ub-lb)+lb;
end
if Boundary_no>1;% If each variable has a different lb and ub
    for i=1:dim; ub_i=ub(i); lb_i=lb(i);
        X(:,i)=rand(SearchAgents_no,1).*(ub_i-lb_i)+lb_i;
    end
end
%X(1,:) = [0.803653588	0.891848569	0.541825626	0.375664171	0.532592011	0.94099714	1.311835234	1.048608357	1.228665835	0.432528068	0.877538527	0.741890551	0.600995463	0.486489226	0.385114345	0.712591361	0.634288543	0.785447613	1.397300651	0.762219926	0.845209658	0.619466194	1.092380113	0.674619761	0.39116475	0.156237061	0.802689833	0.355313944	0.741670415	0.784468055	1.332484605	1.112440569	0.816202177	0.629783691	0.559965144	0.728853882	1.005	0.939999997	0.36875388	0.478814939	0.556555186	0.73906284	1.332918135	0.929437894	1.374986935	0.641598856	0.838674037	0.834292076	0.703547658	0.918552995	0.99	0.728610093	0.644325927	0.600937438	1.363605337	0.854745467	0.640839003	0.711694453	1.076645811	0.853716392	0.75417053	0.407422981	0.976372992	0.301742733	0.747480762	0.54388463	1.279149477	1.336516216	0.932106129	0.668931332	0.674457972	0.67851363	0.742013244	0.630783268	0.701035355	0.561601321	0.514026002	0.728695265	1.303421542	0.849891448	0.840830091	0.887744466	0.825613889	0.449924185	0.638983574	0.458376374	0.436365442	0.615298515	0.747479055	0.924663413	1.372835894	0.995982682	1.205640923	0.341405946	0.251871452	0.550593205	1.004622844	0.591826025	0.873984525	0.399418638	0.47302557	0.904081683	1.48803778	0.873995154	0.517759056	0.756204335	1.121289577	0.481428978	0.704772553	0.580341203	0.719515092	0.360540069	0.730716827	0.722721032	1.335240226	0.718931251	0.675373813	0.510768454	1.001402081	0.118553162	1.004999997	0.506330333	0.887979024	0.584756645	0.580885446	0.66580143	1.339166016	1.098436341	0.866124696	0.569510443	1.019346455	0.436674695	0.775098946	0.913052202	0.694515439	0.43422527	0.579035098	0.742584419	1.375155218	1.18625012	1.022558524	0.770790534	1.065026805	0.666203311	0.769702558	0.459155902	0.558347097	0.493258619	0.629964448	0.833014542	1.424752339	0.839717265	0.352905315	0.665814661	1.123930689	0.978862365	1.003950564	0.477965429	0.95705303	0.462877865	0.620313291	0.642702792	1.319080929	0.616227273	0.700391085	0.55839629	0.906033389	1.059999462	0.267521131	0.913025233	0.624295981	0.46109669	0.599363368	0.668592959	1.383873297	1.07339273	1.318994409	0.390818772	0.776231556	0.891419259	0.47992958	0.582852793	0.586897624	0.383961133	0.747499694	0.776220931	1.366886405	0.540303034	1.110565281	0.393421345	1.124579587	0.560843293	0.283875393	0.574825247	0.433445347	0.468769773	0.713055239	0.684274606	1.250570369	1.118209473	0.731269327	0.573472039	0.6324936	0.97745178	0.523900046	0.377322709	0.40676601	0.516078551	0.65265417	0.940986259	1.428952958	0.993044348	0.964586361	0.327121716	0.746791799	0.977584857	0.471233012	0.557769695	0.932862899	0.747499999	0.743920558	0.64835006	1.505029422	0.562664031	0.854621294	1.281652837	1.089404618	2.176255352	2.712393975	3.214955875	1.950560673	2.41833817	2.052590766	1.17643262	1.333534105	0.992652492	1.047753237	1.056427305	1.121357892	2.042057962	2.463806879	2.047698246	1.977183504	1.941591073	1.189338591	1.103734602	1.125716928	0.596220151	0.633518539	1.26708902	1.3	1.667813859	3.105770765	1.521038798	2.462685494	2.221473616	2.399998735	1.829661902	1.726633915	1.049597118	0.73813187	1.519661421	1.184843533	1.516999058	3.06021967	4.141072042	3.422700766	3.051780892	1.48687988	2.334051862	2.049480622	0.698149139	0.510567418	1.207617448	0.862306605	2.14963506	3.559502713	3.785186866	2.241661524	2.712492128	1.959629496	0.796596885	2.048407585	0.672025035	0.827708851	0.549668068	0.668663645	1.581058986	1.618313217	2.987383573	1.980126705	1.887657805	0.653857289	2.022384613	1.193556932	0.55489175	0.832663544	0.567266404	0.637394292	1.183938161	1.094422009	3.11202918	2.64730289	3.150717927	1.417319839	1.323212729	1.713625329	0.557412135	0.904533628	1.16143301	0.663671937	0.844635078	2.537814767	2.438193936	2.141242387	0.910011946	1.825635138	1.805498705	1.934907032	0.474745169	0.761982199	0.993416224	0.82064351	1.081531228	1.885794432	2.240670239	2.198218292	2.665160128	1.807330671	1.102567264	1.127773767	0.46926561	0.672565712	1.054062569	0.775014988	1.152002948	2.545360238	2.957864957	2.510475825	2.164678278	1.762596064	2.372590929	1.0464022	0.578594038	0.532024818	0.479986686	1.196765216	1.703435275	2.303597125	2.084222659	1.530491596	2.726046465	2.319935226	2.319565394	1.509348859	0.560962862	0.573995868	1.236170286	1.001703182	1.683479723	3.061032002	3.885391963	1.437310489	3.003668519	1.626761906	1.152227275	1.245169748	0.402594618	0.42733475	1.327824741	0.548237137	1.037688347	1.672700303	3.827059703	2.300249809	2.672491299	1.664417031	1.678609974	1.415775689	0.575924174	0.849665921	1.054874646	0.765741213	2.097554448	3.228294492	1.170016911	2.339333537	1.338200973	1.973762487	2.127168487	1.201580835	0.71492197	0.576273615	0.674475592	1.004347413	2.5699068	1.03201853	3.366707057	2.164703738	0.952026467	1.649161311	1.973454565	0.879904728	0.260210541	0.920606651	1.048262516	0.706385593	1.550823717	2.596262095	2.870845236	2.68616677	2.617098086	1.65601603	1.693193153	1.035143421	0.98724193	1.100339066	1.519997565	0.542392832	2.514450523	2.663372043	4.108013805	2.120970497	3.527611859	2.007076199	2.582933545	1.27962747	0.539266184	0.777191791	1.249231703	1.15810227	2.544573382	1.530354127	4.769998222	3.746629349	2.272428822	1.837995988	2.563339652	1.152425735	0.516356593	1.053940451	0.918829157	0.744726744	1.587286661	2.434927959	3.456837167	3.002394525	6.932451756	2.756658756	5.245611299	4.503054573	4.179289855	7.692981265	6.967736727	3.549977152	2.408690168	5.52871919	6.194626863	6.991034138	5.541950664	5.297309886	5.244846297	3.001421872	4.601845937	12.09757824	7.084849273	2.771466965	5.991777163	5.435193655	2.996713387	3.649765281	9.145167608	4.169636877	5.591400526	3.398460717	4.357522899	6.103378661	3.920693384	3.022548497	2.79546648	2.377722644	4.482259135	7.098229774	7.410021498	4.248916685	3.713171059	6.12251417	4.066036904	5.642273607	5.472142366	5.339865086	4.010382871	4.005733466	7.64	2.757445907	4.8709327	6.531236302	5.252053997	7.568707673	4.258661019	3.825578257	10.94999984	2.282483949	5.870882257	6.309635085	5.585532686	2.946904389	9.174992288	4.841970801	6.705395809	5.085612744	4.642908643	7.520363664	9.633663036	6.699633122	3.035568648	0.290747028	7.033694631	4.163000246	7.59887991	3.063268956	4.475880312	4.305245805	7.347925712	7.196672375	5.822128105	5.08724492	3.756162116	3.602279267	2.247954844	2.804846689	4.514556282	2.901222658	2.302716478	3.746912976	3.209787193	10.42796396	10.94999978	2.353295144	6.022942642	5.59211379	4.493950518	6.790365822	6.410216867	4.592176209	3.157486786	4.262165281	4.039644067	5.625447878	0.074726417	2.280133333	8.299906592	2.073773716	5.039908961	4.935087596	4.553173137	6.061868014	3.20199329	3.284210311	4.711751611	6.633032653	6.737632674	6.531453278	3.905029886	2.820405305	3.652173866	5.050941992	5.218132304	4.078900467	7.764843036	5.307696461	2.870148841	7.700291335	7.599662332	6.699299822	7.438968129	1.837408102	5.869693637	3.796680155	7.853015869	5.073323653	2.682369439	6.803275445	5.738993333	7.59018612	9.576754798	3.6278638	8.028762965	4.645254678	4.060181993	5.760806474	8.132267927	5.146965672	7.079984974	1.421213311	6.375791364	12.10460995	6.478030579	4.863778459	3.570539117	2.971377647	4.229824504	1.264883377	0.387672552	2.785195887	3.976329029	5.108750762	3.270432475	9.056670969	6.19067481	3.023688719	8.299999985	6.705544268	4.637891975	4.60042321	6.222699007	3.528013818	2.200590658	4.685689302	4.162164844	4.996988551	7.483080726	3.24617681	5.642638918	3.024640205	4.064395776	6.113248546	4.489335281	3.989822504	4.094573607	4.937307496	4.380130385	6.471352178	5.131662397	3.806369433	3.027441292	6.70569328	6.568598309	3.783583171	6.18077841	2.18697795	7.678772152	2.91058789	6.099124204	4.819772149	6.215881469	4.253886313	3.955038344	5.936994218	4.317628971	7.008876185	9.12591175	4.865845535	7.756212865	6.83833218	7.434999948	10.17731	3.862021921	4.050221468	4.952667615	5.874354369	6.492092981	3.108915092	7.194706473	5.445568236	1.513212846	4.15689366	5.857740411	10.51707389	0.694506304	0.94	0.989989772	0.443051736	0.165652832	0.217452871	1.65E-07	0.463160608	0.94998772	0.529614258	0.660552071	1.059994066	0.739852295	0.452137478	0.98980499	0.301711813	0.395678495	0.40834777	1.364052981	0.766657352	1.029491444	0.311367587	0.909215155	0.864246015	0.59992733	0.737639337	0.453499048	0.51205741	0.646268537	0.619989033	1.512310931	0.80812502	0.641199451	0.636314568	0.367130941	0.71566132	0.257783613	0.605238732	0.487986518	0.14687033	0.343423126	0.936302826	0.700403857	0.389908614	0.485667458	0.296640108	0.427048059	0.225917371	0.517760849	0.141988269	0.569039811	0.203862665	0.112478112	0.449297977	0.252970273	0.605218986	1.298103444	0.265576118	0.288028394	0.773973576	1.004769943	0.866354511	0.505840534	0.488374536	0.405657765	0.657210842	0.787401167	1.038726655	0.938419401	0.626869104	0.533301733	0.847164002	0.659454841	0.739629987	0.541082426	0.196457698	0.38228312	0.484480206	1.514881817	0.950394322	1.008316593	0.532814095	1.043127006	0.63515585	0.788296766	0.503543502	0.941310834	0.34178393	0.067784003	0.190692721	0.79563849	1.177010086	1.096034177	0.646263896	0.882607819	0.522696917	0.287584715	0.380349031	0.131001595	0.636541647	0.292681078	0.424281965	0.34277302	0.764309502	1.235786613	0.711475974	0.586802925	0.918254404	0.926632351	0.368291646	0.520575043	0.747459304	0.439198305	0.233581929	1.447070763	1.256434891	0.873020674	0.432343254	0.59547335	1.059999998	0.636736386	0.71604101	0.856047485	0.483424582	0.650893572	0.279065393	1.005530268	0.976530992	0.761613999	0.496056581	0.748480756	0.638249821	0.723365107	0.409051931	0.611070533	0.746452479	0.545856184	0.497653942	0.799950611	0.181694687	0.561884192	0.272860219	0.378623704	1.058602106	0.529944946	0.54245926	0.91378179	0.747404219	0.460211645	0.940999998	1.253695557	0.532421707	1.024857105	0.300538838	0.472894035	0.116523932	0.457113829	0.469438999	0.475608535	0.579827931	0.747491402	0.31714892	0.335449155	1.092711276	0.928346238	0.565854926	0.268305579	0.318042391	1.005	0.396199203	0.374806527	0.384618788	0.157306386	0.45934314	1.071792251	0.551293854	0.723900205	0.884967817	1.062119946	1.06	0.704259556	0.930180109	0.655404145	0.533810783	0.414038246	0.259049887	1.499635412	0.802375857	0.862363785	0.587946936	0.772278693	0.416419879	0.793584055	0.902569639	0.575814231	0.405959817	0	0.742970765	0.724936948	0	1.290656403	0.794003717	0.493427145	0.242363084	0.506356545	0.939999355	0.760172204	0.517214966	0.366222079	0.930545351	0.810978478	0.751755961	0.424897155	0.806201228	0.377045511	0.919623954	0.787507501	0.307239088	0.575012028	0.492548138	0.647877881	0.879767079	0.483974692	0.498172458	0.501636871	0.916204843	0.950436468	1.040427442	1.75772501	1.565480676	1.58726452	1.244266098	0.529442784	1.666086495	0.715411651	0.295829618	1.050372336	0.394322897	0.77564691	1.601351356	1.476886543	2.729210847	1.80969402	1.806407399	1.208159551	1.702384358	0.93627964	0.939173525	0.868795552	0.647434648	0.446139623	1.408328869	1.893156198	3.34818096	1.289611812	1.633039398	1.333906002	1.365791489	1.067122042	0.528203962	0.753801817	0.019896419	0.400190029	1.065944137	1.866066325	0.675649135	3.070359019	1.781168288	1.470895812	1.151866449	0.556130712	0.495112882	1.281857595	1.519739301	0.920337464	0.99343289	1.463776263	1.663107831	2.705040292	1.004547051	1.052757552	1.794209465	1.38E-04	0.187802592	0.425941061	0.966315312	0.2238304	0.989062501	1.906646924	3.655445843	1.735068152	1.814704068	1.958169227	0.577509715	1.608115695	1.049999997	0.873130748	0.815470664	0.889116153	1.376543874	3.187104274	1.797590044	1.10490866	0.568551219	0.984798837	1.755911847	1.349648969	0.590841837	0.472820396	0.611502475	0.633366993	1.741162204	0.85772597	3.109440652	1.606450867	2.951450186	0.595178133	1.512382615	1.348989183	0.553794372	0.625449069	1.30981646	0.4915705	1.628038879	1.792867499	2.558637844	1.742285709	1.116961518	0.689138273	1.583467186	0.935550473	0.782095093	0.878203136	0.751265438	0.542358709	1.554174867	1.020260366	3.368181271	1.232149235	1.685926495	1.095218665	1.088587765	1.523657459	0.698811342	0.777148799	1.427871457	0.63284179	1.046718202	1.395789062	2.703333985	2.281230561	1.258271811	1.609553965	0.277546067	1.014578303	0.736766937	0.725236883	0.639145379	0.709681937	0.873405247	1.911627462	1.441099999	1.977260028	1.521138434	0.852049714	1.721844378	1.728305259	1.012132496	0.811130327	0.857158093	0.936023748	1.528045667	1.879198169	0.940253666	1.775912549	1.040208666	1.258922962	1.901414563	1.95510954	0.984797451	0.447462745	1.519999983	0.528916609	0.475075299	0.328830668	3.838669955	2.801334735	2.404271892	1.137269605	1.052519424	1.063884745	0.333853803	0.722258772	0.796362757	0.713957257	0.550361658	2.524932552	1.494117324	2.341042003	3.206219144	0.865832966	0.599801601	1.790197806	0.746111223	0.367045804	0.781126396	0.584732747	1.247340366	1.197302298	1.895250195	1.018656975	1.101572804	1.107998254	0.886477146	0.635116095	0.62777502	0.16915307	0.546212848	0.80619185	0.05164404	2.632394075	1.307137214	1.952911564	1.485349349	0.556444603	0.687383433	1.040902519	0.510229034	0.759854883	0.565176271	0.76941182	0.438941446	3.480678437	0.879105225	1.13278423	1.15567559	0.545449631	0.63207038	1.093190189	0.793596474	0.662282323	1.426643919	0.868522115	1.478130509	1.598714551	2.830877521	4.589570152	9.175	7.329827253	7.764568225	7.57	3.288125897	4.712345905	7.461977944	3.218669578	7.519655187	3.981158833	6.498763821	6.739409106	4.374416736	2.422905447	3.735155533	4.568600371	3.469189515	4.989022934	9.42467832	4.762968245	6.5703121	1.314698129	4.739483239	4.567180726	0.028558701	3.389240717	5.413469871	6.092608619	3.048226503	5.960948415	7.116697777	5.091932013	5.844688759	4.393344221	3.347001583	3.587411536	7.423741342	3.181112398	6.738326161	4.48833614	3.391115025	7.119514677	7.090200939	3.242896464	4.431913102	3.042491628	5.401802431	6.883998539	5.672659443	4.145919286	2.608152125	2.880837161	3.465021539	8.663540131	5.236238254	4.427021895	7.245761334	3.004474079	4.060759087	4.901098892	6.53791519	7.310865865	3.416860851	4.14116837	6.773213432	5.145163576	10.03917448	3.795284112	6.461289139	6.749999997	2.328172031	6.503654059	4.835412123	4.978673113	5.97161906	4.288819773	4.932796376	6.069705144	6.117456936	2.375680622	8.3	3.165656352	6.989977837	4.754628269	6.690220993	4.868119082	6.851166177	7.57	4.218698904	5.201070339	3.742087448	4.587027034	7.052896975	4.240198812	7.543283702	3.008723919	6.475946431	2.967672321	4.871273115	3.925815832	3.555491155	6.546693486	10.87530113	5.28235661	3.731618643	4.917604603	2.626998723	3.198278975	5.416002975	3.003359971	4.59551977	4.719524118	2.750566959	6.210701368	6.081499577	4.822176206	4.643579734	4.535939601	4.426304609	7.509991983	4.066221627	5.790213145	3.331543143	2.661466637	6.979630765	4.939912833	7.352109994	3.093793226	1.695973243	5.493593488	5.665231693	3.658177416	2.172153225	3.852759247	5.692681021	2.938654166	2.109046868	8.205572218	5.992250462	6.659598717	5.719355857	5.711950563	6.254000866	7.509626792	4.242334882	4.470067551	1.790001492	6.891466324	1.131193288	7.06E-08	10.93966376	5.763114792	8.112351043	4.309917239	4.04729584	6.758742283	9.17496294	6.567809782	6.739768557	3.252587085	4.370251233	7.333810225	6.26603498	5.141809624	2.907397553	6.577140824	6.810154533	3.125685513	3.711979717	5.002775599	5.640156285	4.531463832	3.557860263	7.58122751	6.126166696	5.870184039	2.811396786	5.437075273	5.994765531	7.496019594	4.881242217	5.824315888	3.756312294	3.669994535	3.08847156	7.894907059	6.424805818	2.742820119	6.146752139	2.226470132	4.774810527	3.772033783	6.786856595	6.264761256	2.082020907	4.985954832	1.830398402	7.405565682	10.94975083	2.355628708	4.382838246	3.199423063	5.773210507	3.128706627	5.19519238	2.929186425	6.336050966	4.270533017	4.877073866	2.080556393	7.469207177	4.316723638	7.885820025	2.43422529	4.410641857	4.517975234	4.262108139	7.329985573	6.47577405	4.543355825	1.826491939	4.846864689];
for i2 = 1:SearchAgents_no
 Moth_fitness(i2,:) = fobj(X(i2,:)); %#ok<AGROW>
end
