# Supplementary material for: An artificial intelligence-based model for optimal conjunctive operation of surface and groundwater resources
Source: Nat Commun. 2024 Jan 16;15:553. doi: 10.1038/s41467-024-44758-6 (PMC10791678; doi:10.1038/s41467-024-44758-6)
Supplement: Supplementary file 4 — Supplementary Code 1 [file 41467_2024_44758_MOESM4_ESM.zip › Supplementary Code 1/SOS-MSA-ANN_Model_Code/main_SOS_MSA_hybrid.m]

clc
clear all
close all
%______________________________________________________________________________________________
%  Moth Swarm Algorithm (MSA)- Symbiotic Organisms Search (SOS)- New Hybrid Algorithm                                                            
                                                                                               
%  Developed in MATLAB R2018a 
%                                                                                                     
%  Author and programmer: Saeid Akbarifard
%                                                                                                     
%   e-Mail: akbarifard_saeid@yahoo.com
%_______________________________________________________________________________________________
%    This algorithm has a fast convergence characteristics. 
%    Appreciated results can be obtained with a small number of iterations.   
tic

Max_iteration=1000;  % Maximum number of iterations

     SearchAgents_no=50;% Number of search agents
     Nc=15;% Number of Pathfinders: 4 <=  Nc  <= 20% of SearchAgents_no

     % Load details of the selected benchmark function
     [lb,ub,dim,fobj]=Objective_Function_details_Simulation_Model;
     
     [Best_pos,Best_score,Convergence_curve]=SOS_MSA(SearchAgents_no,Nc,Max_iteration,ub,lb,dim,fobj);
     
%Draw and display objective function
figure('position',[500 500 660 290])

semilogy(Convergence_curve,'Color','r')
title('Objective space')
xlabel('iteration');
ylabel('Best fitness obtained so far');
axis tight
grid on
box on
legend('SOS-MSA Hybrid Algorithm')

Convergence_curve = flipud(rot90(Convergence_curve));


% =====================================================
        
toc

save S
