# Supplementary material for: An artificial intelligence-based model for optimal conjunctive operation of surface and groundwater resources
Source: Nat Commun. 2024 Jan 16;15:553. doi: 10.1038/s41467-024-44758-6 (PMC10791678; doi:10.1038/s41467-024-44758-6)
Supplement: Supplementary file 4 — Supplementary Code 1 [file 41467_2024_44758_MOESM4_ESM.zip › Supplementary Code 1/SOS-MSA-ANN_Model_Code/Objective_Function_details_Simulation_Model.m]

% Optimal Conjunctive Operation of Surface and Groundwater Resources

% lb is the lower bound: lb=[lb_1,lb_2,...,lb_d]
% up is the uppper bound: ub=[ub_1,ub_2,...,ub_d]
% dim is the number of variables (dimension of the problem)

function [lb,ub,dim,fobj] = Objective_Function_details_Simulation_Model

        dim=1338;
        lb= [0.03	0.03	0.07	0.2	0.44	0.48	1.25	0.54	0.24	0.14	0.1	0.08	0.03	0.03	0.07	0.2	0.44	0.48	1.25	0.54	0.24	0.14	0.1	0.08	0.03	0.03	0.07	0.2	0.44	0.48	1.25	0.54	0.24	0.14	0.1	0.08	0.03	0.03	0.07	0.2	0.44	0.48	1.25	0.54	0.24	0.14	0.1	0.08	0.03	0.03	0.07	0.2	0.44	0.48	1.25	0.54	0.24	0.14	0.1	0.08	0.03	0.03	0.07	0.2	0.44	0.48	1.25	0.54	0.24	0.14	0.1	0.08	0.03	0.03	0.07	0.2	0.44	0.48	1.25	0.54	0.24	0.14	0.1	0.08	0.03	0.03	0.07	0.2	0.44	0.48	1.25	0.54	0.24	0.14	0.1	0.08	0.03	0.03	0.07	0.2	0.44	0.48	1.25	0.54	0.24	0.14	0.1	0.08	0.03	0.03	0.07	0.2	0.44	0.48	1.25	0.54	0.24	0.14	0.1	0.08	0.03	0.03	0.07	0.2	0.44	0.48	1.25	0.54	0.24	0.14	0.1	0.08	0.03	0.03	0.07	0.2	0.44	0.48	1.25	0.54	0.24	0.14	0.1	0.08	0.03	0.03	0.07	0.2	0.44	0.48	1.25	0.54	0.24	0.14	0.1	0.08	0.03	0.03	0.07	0.2	0.44	0.48	1.25	0.54	0.24	0.14	0.1	0.08	0.03	0.03	0.07	0.2	0.44	0.48	1.25	0.54	0.24	0.14	0.1	0.08	0.03	0.03	0.07	0.2	0.44	0.48	1.25	0.54	0.24	0.14	0.1	0.08	0.03	0.03	0.07	0.2	0.44	0.48	1.25	0.54	0.24	0.14	0.1	0.08	0.03	0.03	0.07	0.2	0.44	0.48	1.25	0.54	0.24	0.14	0.1	0.08	0.03	0.03	0.07	0.2	0.44	0.48	1.25	0.26	0.32	0.37	0.32	0.63	0.87	1.17	0.92	0.91	0.59	0.64	0.5	0.26	0.32	0.37	0.32	0.63	0.87	1.17	0.92	0.91	0.59	0.64	0.5	0.26	0.32	0.37	0.32	0.63	0.87	1.17	0.92	0.91	0.59	0.64	0.5	0.26	0.32	0.37	0.32	0.63	0.87	1.17	0.92	0.91	0.59	0.64	0.5	0.26	0.32	0.37	0.32	0.63	0.87	1.17	0.92	0.91	0.59	0.64	0.5	0.26	0.32	0.37	0.32	0.63	0.87	1.17	0.92	0.91	0.59	0.64	0.5	0.26	0.32	0.37	0.32	0.63	0.87	1.17	0.92	0.91	0.59	0.64	0.5	0.26	0.32	0.37	0.32	0.63	0.87	1.17	0.92	0.91	0.59	0.64	0.5	0.26	0.32	0.37	0.32	0.63	0.87	1.17	0.92	0.91	0.59	0.64	0.5	0.26	0.32	0.37	0.32	0.63	0.87	1.17	0.92	0.91	0.59	0.64	0.5	0.26	0.32	0.37	0.32	0.63	0.87	1.17	0.92	0.91	0.59	0.64	0.5	0.26	0.32	0.37	0.32	0.63	0.87	1.17	0.92	0.91	0.59	0.64	0.5	0.26	0.32	0.37	0.32	0.63	0.87	1.17	0.92	0.91	0.59	0.64	0.5	0.26	0.32	0.37	0.32	0.63	0.87	1.17	0.92	0.91	0.59	0.64	0.5	0.26	0.32	0.37	0.32	0.63	0.87	1.17	0.92	0.91	0.59	0.64	0.5	0.26	0.32	0.37	0.32	0.63	0.87	1.17	0.92	0.91	0.59	0.64	0.5	0.26	0.32	0.37	0.32	0.63	0.87	1.17	0.92	0.91	0.59	0.64	0.5	0.26	0.32	0.37	0.32	0.63	0.87	1.17	0.92	0.91	0.59	0.64	0.5	0.26	0.32	0.37	0.32	0.63	0.87	1.17	0	0	0	0	0	0	0	0	0	0	0	0	0	0	0	0	0	0	0	0	0	0	0	0	0	0	0	0	0	0	0	0	0	0	0	0	0	0	0	0	0	0	0	0	0	0	0	0	0	0	0	0	0	0	0	0	0	0	0	0	0	0	0	0	0	0	0	0	0	0	0	0	0	0	0	0	0	0	0	0	0	0	0	0	0	0	0	0	0	0	0	0	0	0	0	0	0	0	0	0	0	0	0	0	0	0	0	0	0	0	0	0	0	0	0	0	0	0	0	0	0	0	0	0	0	0	0	0	0	0	0	0	0	0	0	0	0	0	0	0	0	0	0	0	0	0	0	0	0	0	0	0	0	0	0	0	0	0	0	0	0	0	0	0	0	0	0	0	0	0	0	0	0	0	0	0	0	0	0	0	0	0	0	0	0	0	0	0	0	0	0	0	0	0	0	0	0	0	0	0	0	0	0	0	0	0	0	0	0	0	0	0	0	0	0	0	0	0	0	0	0	0	0	0	0	0	0	0	0	0	0	0	0	0	0	0	0	0	0	0	0	0	0	0	0	0	0	0	0	0	0	0	0	0	0	0	0	0	0	0	0	0	0	0	0	0	0	0	0	0	0	0	0	0	0	0	0	0	0	0	0	0	0	0	0	0	0	0	0	0	0	0	0	0	0	0	0	0	0	0	0	0	0	0	0	0	0	0	0	0	0	0	0	0	0	0	0	0	0	0	0	0	0	0	0	0	0	0	0	0	0	0	0	0	0	0	0	0	0	0	0	0	0	0	0	0	0	0	0	0	0	0	0	0	0	0	0	0	0	0	0	0	0	0	0	0	0	0	0	0	0	0	0	0	0	0	0	0	0	0	0	0	0	0	0	0	0	0	0	0	0	0	0	0	0	0	0	0	0	0	0	0	0	0	0	0	0	0	0	0	0	0	0	0	0	0	0	0	0	0	0	0	0	0	0	0	0	0	0	0	0	0	0	0	0	0	0	0	0	0	0	0	0	0	0	0	0	0	0	0	0	0	0	0	0	0	0	0	0	0	0	0	0	0	0	0	0	0	0	0	0	0	0	0	0	0	0	0	0	0	0	0	0	0	0	0	0	0	0	0	0	0	0	0	0	0	0	0	0	0	0	0	0	0	0	0	0	0	0	0	0	0	0	0	0	0	0	0	0	0	0	0	0	0	0	0	0	0	0	0	0	0	0	0	0	0	0	0	0	0	0	0	0	0	0	0	0	0	0	0	0	0	0	0	0	0	0	0	0	0	0	0	0	0	0	0	0	0	0	0	0	0	0	0	0	0	0	0	0	0	0	0	0	0	0	0	0	0	0	0	0	0	0	0	0	0	0	0	0	0	0	0	0	0	0	0	0	0	0	0	0	0	0	0	0	0	0	0	0	0	0	0	0	0	0	0	0	0	0	0	0	0	0	0	0	0	0	0	0	0	0	0	0	0	0	0	0	0	0	0	0	0	0	0	0	0	0	0	0	0	0	0	0	0	0	0	0	0	0	0	0	0	0	0	0	0	0	0	0	0	0	0	0	0	0	0	0	0	0	0	0	0	0	0	0	0	0	0	0	0	0	0	0	0	0	0	0	0	0	0	0	0	0	0	0	0	0	0	0	0	0	0	0	0	0	0	0	0	0	0	0	0	0	0	0	0	0	0	0	0	0	0	0	0	0	0	0	0	0	0	0	0	0	0	0	0	0	0	0	0	0	0	0	0	0	0	0	0	0	0	0	0	0	0	0	0	0	0	0	0	0	0	0	0	0	0	0	0	0	0	0	0	0	0	0	0	0	0	0	0	0	0	0	0	0	0	0	0	0	0	0	0	0	0	0	0	0	0	0	0	0	0	0	0	0	0	0	0	0	0	0	0	0	0	0	0	0	0	0	0	0	0	0	0	0	0	0	0	0	0	0	0	0	0	0	0	0	0	0	0	0	0	0	0	0	0	0	0	0	0	0	0	0	0	0	0	0	0	0	0	0	0	0	0	0	0	0	0	0	0	0	0];     % Lower Bound of Variables
        ub= [1.005	0.94	0.99	0.7475	0.7475	0.941	1.515	1.34	1.375	0.94	1.125	1.06	1.005	0.94	0.99	0.7475	0.7475	0.941	1.515	1.34	1.375	0.94	1.125	1.06	1.005	0.94	0.99	0.7475	0.7475	0.941	1.515	1.34	1.375	0.94	1.125	1.06	1.005	0.94	0.99	0.7475	0.7475	0.941	1.515	1.34	1.375	0.94	1.125	1.06	1.005	0.94	0.99	0.7475	0.7475	0.941	1.515	1.34	1.375	0.94	1.125	1.06	1.005	0.94	0.99	0.7475	0.7475	0.941	1.515	1.34	1.375	0.94	1.125	1.06	1.005	0.94	0.99	0.7475	0.7475	0.941	1.515	1.34	1.375	0.94	1.125	1.06	1.005	0.94	0.99	0.7475	0.7475	0.941	1.515	1.34	1.375	0.94	1.125	1.06	1.005	0.94	0.99	0.7475	0.7475	0.941	1.515	1.34	1.375	0.94	1.125	1.06	1.005	0.94	0.99	0.7475	0.7475	0.941	1.515	1.34	1.375	0.94	1.125	1.06	1.005	0.94	0.99	0.7475	0.7475	0.941	1.515	1.34	1.375	0.94	1.125	1.06	1.005	0.94	0.99	0.7475	0.7475	0.941	1.515	1.34	1.375	0.94	1.125	1.06	1.005	0.94	0.99	0.7475	0.7475	0.941	1.515	1.34	1.375	0.94	1.125	1.06	1.005	0.94	0.99	0.7475	0.7475	0.941	1.515	1.34	1.375	0.94	1.125	1.06	1.005	0.94	0.99	0.7475	0.7475	0.941	1.515	1.34	1.375	0.94	1.125	1.06	1.005	0.94	0.99	0.7475	0.7475	0.941	1.515	1.34	1.375	0.94	1.125	1.06	1.005	0.94	0.99	0.7475	0.7475	0.941	1.515	1.34	1.375	0.94	1.125	1.06	1.005	0.94	0.99	0.7475	0.7475	0.941	1.515	1.34	1.375	0.94	1.125	1.06	1.005	0.94	0.99	0.7475	0.7475	0.941	1.515	1.05	1.3	1.52	1.3	2.57	3.56	4.77	3.75	3.72	2.4	2.6	2.05	1.05	1.3	1.52	1.3	2.57	3.56	4.77	3.75	3.72	2.4	2.6	2.05	1.05	1.3	1.52	1.3	2.57	3.56	4.77	3.75	3.72	2.4	2.6	2.05	1.05	1.3	1.52	1.3	2.57	3.56	4.77	3.75	3.72	2.4	2.6	2.05	1.05	1.3	1.52	1.3	2.57	3.56	4.77	3.75	3.72	2.4	2.6	2.05	1.05	1.3	1.52	1.3	2.57	3.56	4.77	3.75	3.72	2.4	2.6	2.05	1.05	1.3	1.52	1.3	2.57	3.56	4.77	3.75	3.72	2.4	2.6	2.05	1.05	1.3	1.52	1.3	2.57	3.56	4.77	3.75	3.72	2.4	2.6	2.05	1.05	1.3	1.52	1.3	2.57	3.56	4.77	3.75	3.72	2.4	2.6	2.05	1.05	1.3	1.52	1.3	2.57	3.56	4.77	3.75	3.72	2.4	2.6	2.05	1.05	1.3	1.52	1.3	2.57	3.56	4.77	3.75	3.72	2.4	2.6	2.05	1.05	1.3	1.52	1.3	2.57	3.56	4.77	3.75	3.72	2.4	2.6	2.05	1.05	1.3	1.52	1.3	2.57	3.56	4.77	3.75	3.72	2.4	2.6	2.05	1.05	1.3	1.52	1.3	2.57	3.56	4.77	3.75	3.72	2.4	2.6	2.05	1.05	1.3	1.52	1.3	2.57	3.56	4.77	3.75	3.72	2.4	2.6	2.05	1.05	1.3	1.52	1.3	2.57	3.56	4.77	3.75	3.72	2.4	2.6	2.05	1.05	1.3	1.52	1.3	2.57	3.56	4.77	3.75	3.72	2.4	2.6	2.05	1.05	1.3	1.52	1.3	2.57	3.56	4.77	3.75	3.72	2.4	2.6	2.05	1.05	1.3	1.52	1.3	2.57	3.56	4.77	7.51	9.175	7.33	7.765	7.57	7.435	12.105	10.95	6.7	8.3	6.75	7.64	7.51	9.175	7.33	7.765	7.57	7.435	12.105	10.95	6.7	8.3	6.75	7.64	7.51	9.175	7.33	7.765	7.57	7.435	12.105	10.95	6.7	8.3	6.75	7.64	7.51	9.175	7.33	7.765	7.57	7.435	12.105	10.95	6.7	8.3	6.75	7.64	7.51	9.175	7.33	7.765	7.57	7.435	12.105	10.95	6.7	8.3	6.75	7.64	7.51	9.175	7.33	7.765	7.57	7.435	12.105	10.95	6.7	8.3	6.75	7.64	7.51	9.175	7.33	7.765	7.57	7.435	12.105	10.95	6.7	8.3	6.75	7.64	7.51	9.175	7.33	7.765	7.57	7.435	12.105	10.95	6.7	8.3	6.75	7.64	7.51	9.175	7.33	7.765	7.57	7.435	12.105	10.95	6.7	8.3	6.75	7.64	7.51	9.175	7.33	7.765	7.57	7.435	12.105	10.95	6.7	8.3	6.75	7.64	7.51	9.175	7.33	7.765	7.57	7.435	12.105	10.95	6.7	8.3	6.75	7.64	7.51	9.175	7.33	7.765	7.57	7.435	12.105	10.95	6.7	8.3	6.75	7.64	7.51	9.175	7.33	7.765	7.57	7.435	12.105	10.95	6.7	8.3	6.75	7.64	7.51	9.175	7.33	7.765	7.57	7.435	12.105	10.95	6.7	8.3	6.75	7.64	7.51	9.175	7.33	7.765	7.57	7.435	12.105	10.95	6.7	8.3	6.75	7.64	7.51	9.175	7.33	7.765	7.57	7.435	12.105	10.95	6.7	8.3	6.75	7.64	7.51	9.175	7.33	7.765	7.57	7.435	12.105	10.95	6.7	8.3	6.75	7.64	7.51	9.175	7.33	7.765	7.57	7.435	12.105	10.95	6.7	8.3	6.75	7.64	7.51	9.175	7.33	7.765	7.57	7.435	12.105	1.005	0.94	0.99	0.7475	0.7475	0.941	1.515	1.34	1.375	0.94	1.125	1.06	1.005	0.94	0.99	0.7475	0.7475	0.941	1.515	1.34	1.375	0.94	1.125	1.06	1.005	0.94	0.99	0.7475	0.7475	0.941	1.515	1.34	1.375	0.94	1.125	1.06	1.005	0.94	0.99	0.7475	0.7475	0.941	1.515	1.34	1.375	0.94	1.125	1.06	1.005	0.94	0.99	0.7475	0.7475	0.941	1.515	1.34	1.375	0.94	1.125	1.06	1.005	0.94	0.99	0.7475	0.7475	0.941	1.515	1.34	1.375	0.94	1.125	1.06	1.005	0.94	0.99	0.7475	0.7475	0.941	1.515	1.34	1.375	0.94	1.125	1.06	1.005	0.94	0.99	0.7475	0.7475	0.941	1.515	1.34	1.375	0.94	1.125	1.06	1.005	0.94	0.99	0.7475	0.7475	0.941	1.515	1.34	1.375	0.94	1.125	1.06	1.005	0.94	0.99	0.7475	0.7475	0.941	1.515	1.34	1.375	0.94	1.125	1.06	1.005	0.94	0.99	0.7475	0.7475	0.941	1.515	1.34	1.375	0.94	1.125	1.06	1.005	0.94	0.99	0.7475	0.7475	0.941	1.515	1.34	1.375	0.94	1.125	1.06	1.005	0.94	0.99	0.7475	0.7475	0.941	1.515	1.34	1.375	0.94	1.125	1.06	1.005	0.94	0.99	0.7475	0.7475	0.941	1.515	1.34	1.375	0.94	1.125	1.06	1.005	0.94	0.99	0.7475	0.7475	0.941	1.515	1.34	1.375	0.94	1.125	1.06	1.005	0.94	0.99	0.7475	0.7475	0.941	1.515	1.34	1.375	0.94	1.125	1.06	1.005	0.94	0.99	0.7475	0.7475	0.941	1.515	1.34	1.375	0.94	1.125	1.06	1.005	0.94	0.99	0.7475	0.7475	0.941	1.515	1.34	1.375	0.94	1.125	1.06	1.005	0.94	0.99	0.7475	0.7475	0.941	1.515	1.05	1.3	1.52	1.3	2.57	3.56	4.77	3.75	3.72	2.4	2.6	2.05	1.05	1.3	1.52	1.3	2.57	3.56	4.77	3.75	3.72	2.4	2.6	2.05	1.05	1.3	1.52	1.3	2.57	3.56	4.77	3.75	3.72	2.4	2.6	2.05	1.05	1.3	1.52	1.3	2.57	3.56	4.77	3.75	3.72	2.4	2.6	2.05	1.05	1.3	1.52	1.3	2.57	3.56	4.77	3.75	3.72	2.4	2.6	2.05	1.05	1.3	1.52	1.3	2.57	3.56	4.77	3.75	3.72	2.4	2.6	2.05	1.05	1.3	1.52	1.3	2.57	3.56	4.77	3.75	3.72	2.4	2.6	2.05	1.05	1.3	1.52	1.3	2.57	3.56	4.77	3.75	3.72	2.4	2.6	2.05	1.05	1.3	1.52	1.3	2.57	3.56	4.77	3.75	3.72	2.4	2.6	2.05	1.05	1.3	1.52	1.3	2.57	3.56	4.77	3.75	3.72	2.4	2.6	2.05	1.05	1.3	1.52	1.3	2.57	3.56	4.77	3.75	3.72	2.4	2.6	2.05	1.05	1.3	1.52	1.3	2.57	3.56	4.77	3.75	3.72	2.4	2.6	2.05	1.05	1.3	1.52	1.3	2.57	3.56	4.77	3.75	3.72	2.4	2.6	2.05	1.05	1.3	1.52	1.3	2.57	3.56	4.77	3.75	3.72	2.4	2.6	2.05	1.05	1.3	1.52	1.3	2.57	3.56	4.77	3.75	3.72	2.4	2.6	2.05	1.05	1.3	1.52	1.3	2.57	3.56	4.77	3.75	3.72	2.4	2.6	2.05	1.05	1.3	1.52	1.3	2.57	3.56	4.77	3.75	3.72	2.4	2.6	2.05	1.05	1.3	1.52	1.3	2.57	3.56	4.77	3.75	3.72	2.4	2.6	2.05	1.05	1.3	1.52	1.3	2.57	3.56	4.77	7.51	9.175	7.33	7.765	7.57	7.435	12.105	10.95	6.7	8.3	6.75	7.64	7.51	9.175	7.33	7.765	7.57	7.435	12.105	10.95	6.7	8.3	6.75	7.64	7.51	9.175	7.33	7.765	7.57	7.435	12.105	10.95	6.7	8.3	6.75	7.64	7.51	9.175	7.33	7.765	7.57	7.435	12.105	10.95	6.7	8.3	6.75	7.64	7.51	9.175	7.33	7.765	7.57	7.435	12.105	10.95	6.7	8.3	6.75	7.64	7.51	9.175	7.33	7.765	7.57	7.435	12.105	10.95	6.7	8.3	6.75	7.64	7.51	9.175	7.33	7.765	7.57	7.435	12.105	10.95	6.7	8.3	6.75	7.64	7.51	9.175	7.33	7.765	7.57	7.435	12.105	10.95	6.7	8.3	6.75	7.64	7.51	9.175	7.33	7.765	7.57	7.435	12.105	10.95	6.7	8.3	6.75	7.64	7.51	9.175	7.33	7.765	7.57	7.435	12.105	10.95	6.7	8.3	6.75	7.64	7.51	9.175	7.33	7.765	7.57	7.435	12.105	10.95	6.7	8.3	6.75	7.64	7.51	9.175	7.33	7.765	7.57	7.435	12.105	10.95	6.7	8.3	6.75	7.64	7.51	9.175	7.33	7.765	7.57	7.435	12.105	10.95	6.7	8.3	6.75	7.64	7.51	9.175	7.33	7.765	7.57	7.435	12.105	10.95	6.7	8.3	6.75	7.64	7.51	9.175	7.33	7.765	7.57	7.435	12.105	10.95	6.7	8.3	6.75	7.64	7.51	9.175	7.33	7.765	7.57	7.435	12.105	10.95	6.7	8.3	6.75	7.64	7.51	9.175	7.33	7.765	7.57	7.435	12.105	10.95	6.7	8.3	6.75	7.64	7.51	9.175	7.33	7.765	7.57	7.435	12.105	10.95	6.7	8.3	6.75	7.64	7.51	9.175	7.33	7.765	7.57	7.435	12.105];       % Upper Bound of Variables
        fobj=@F;
        
       
end


function o = F(x)
% nvars = 1338

% LB = [0.03	0.03	0.07	0.2	0.44	0.48	1.25	0.54	0.24	0.14	0.1	0.08	0.03	0.03	0.07	0.2	0.44	0.48	1.25	0.54	0.24	0.14	0.1	0.08	0.03	0.03	0.07	0.2	0.44	0.48	1.25	0.54	0.24	0.14	0.1	0.08	0.03	0.03	0.07	0.2	0.44	0.48	1.25	0.54	0.24	0.14	0.1	0.08	0.03	0.03	0.07	0.2	0.44	0.48	1.25	0.54	0.24	0.14	0.1	0.08	0.03	0.03	0.07	0.2	0.44	0.48	1.25	0.54	0.24	0.14	0.1	0.08	0.03	0.03	0.07	0.2	0.44	0.48	1.25	0.54	0.24	0.14	0.1	0.08	0.03	0.03	0.07	0.2	0.44	0.48	1.25	0.54	0.24	0.14	0.1	0.08	0.03	0.03	0.07	0.2	0.44	0.48	1.25	0.54	0.24	0.14	0.1	0.08	0.03	0.03	0.07	0.2	0.44	0.48	1.25	0.54	0.24	0.14	0.1	0.08	0.03	0.03	0.07	0.2	0.44	0.48	1.25	0.54	0.24	0.14	0.1	0.08	0.03	0.03	0.07	0.2	0.44	0.48	1.25	0.54	0.24	0.14	0.1	0.08	0.03	0.03	0.07	0.2	0.44	0.48	1.25	0.54	0.24	0.14	0.1	0.08	0.03	0.03	0.07	0.2	0.44	0.48	1.25	0.54	0.24	0.14	0.1	0.08	0.03	0.03	0.07	0.2	0.44	0.48	1.25	0.54	0.24	0.14	0.1	0.08	0.03	0.03	0.07	0.2	0.44	0.48	1.25	0.54	0.24	0.14	0.1	0.08	0.03	0.03	0.07	0.2	0.44	0.48	1.25	0.54	0.24	0.14	0.1	0.08	0.03	0.03	0.07	0.2	0.44	0.48	1.25	0.54	0.24	0.14	0.1	0.08	0.03	0.03	0.07	0.2	0.44	0.48	1.25	0.26	0.32	0.37	0.32	0.63	0.87	1.17	0.92	0.91	0.59	0.64	0.5	0.26	0.32	0.37	0.32	0.63	0.87	1.17	0.92	0.91	0.59	0.64	0.5	0.26	0.32	0.37	0.32	0.63	0.87	1.17	0.92	0.91	0.59	0.64	0.5	0.26	0.32	0.37	0.32	0.63	0.87	1.17	0.92	0.91	0.59	0.64	0.5	0.26	0.32	0.37	0.32	0.63	0.87	1.17	0.92	0.91	0.59	0.64	0.5	0.26	0.32	0.37	0.32	0.63	0.87	1.17	0.92	0.91	0.59	0.64	0.5	0.26	0.32	0.37	0.32	0.63	0.87	1.17	0.92	0.91	0.59	0.64	0.5	0.26	0.32	0.37	0.32	0.63	0.87	1.17	0.92	0.91	0.59	0.64	0.5	0.26	0.32	0.37	0.32	0.63	0.87	1.17	0.92	0.91	0.59	0.64	0.5	0.26	0.32	0.37	0.32	0.63	0.87	1.17	0.92	0.91	0.59	0.64	0.5	0.26	0.32	0.37	0.32	0.63	0.87	1.17	0.92	0.91	0.59	0.64	0.5	0.26	0.32	0.37	0.32	0.63	0.87	1.17	0.92	0.91	0.59	0.64	0.5	0.26	0.32	0.37	0.32	0.63	0.87	1.17	0.92	0.91	0.59	0.64	0.5	0.26	0.32	0.37	0.32	0.63	0.87	1.17	0.92	0.91	0.59	0.64	0.5	0.26	0.32	0.37	0.32	0.63	0.87	1.17	0.92	0.91	0.59	0.64	0.5	0.26	0.32	0.37	0.32	0.63	0.87	1.17	0.92	0.91	0.59	0.64	0.5	0.26	0.32	0.37	0.32	0.63	0.87	1.17	0.92	0.91	0.59	0.64	0.5	0.26	0.32	0.37	0.32	0.63	0.87	1.17	0.92	0.91	0.59	0.64	0.5	0.26	0.32	0.37	0.32	0.63	0.87	1.17	0	0	0	0	0	0	0	0	0	0	0	0	0	0	0	0	0	0	0	0	0	0	0	0	0	0	0	0	0	0	0	0	0	0	0	0	0	0	0	0	0	0	0	0	0	0	0	0	0	0	0	0	0	0	0	0	0	0	0	0	0	0	0	0	0	0	0	0	0	0	0	0	0	0	0	0	0	0	0	0	0	0	0	0	0	0	0	0	0	0	0	0	0	0	0	0	0	0	0	0	0	0	0	0	0	0	0	0	0	0	0	0	0	0	0	0	0	0	0	0	0	0	0	0	0	0	0	0	0	0	0	0	0	0	0	0	0	0	0	0	0	0	0	0	0	0	0	0	0	0	0	0	0	0	0	0	0	0	0	0	0	0	0	0	0	0	0	0	0	0	0	0	0	0	0	0	0	0	0	0	0	0	0	0	0	0	0	0	0	0	0	0	0	0	0	0	0	0	0	0	0	0	0	0	0	0	0	0	0	0	0	0	0	0	0	0	0	0	0	0	0	0	0	0	0	0	0	0	0	0	0	0	0	0	0	0	0	0	0	0	0	0	0	0	0	0	0	0	0	0	0	0	0	0	0	0	0	0	0	0	0	0	0	0	0	0	0	0	0	0	0	0	0	0	0	0	0	0	0	0	0	0	0	0	0	0	0	0	0	0	0	0	0	0	0	0	0	0	0	0	0	0	0	0	0	0	0	0	0	0	0	0	0	0	0	0	0	0	0	0	0	0	0	0	0	0	0	0	0	0	0	0	0	0	0	0	0	0	0	0	0	0	0	0	0	0	0	0	0	0	0	0	0	0	0	0	0	0	0	0	0	0	0	0	0	0	0	0	0	0	0	0	0	0	0	0	0	0	0	0	0	0	0	0	0	0	0	0	0	0	0	0	0	0	0	0	0	0	0	0	0	0	0	0	0	0	0	0	0	0	0	0	0	0	0	0	0	0	0	0	0	0	0	0	0	0	0	0	0	0	0	0	0	0	0	0	0	0	0	0	0	0	0	0	0	0	0	0	0	0	0	0	0	0	0	0	0	0	0	0	0	0	0	0	0	0	0	0	0	0	0	0	0	0	0	0	0	0	0	0	0	0	0	0	0	0	0	0	0	0	0	0	0	0	0	0	0	0	0	0	0	0	0	0	0	0	0	0	0	0	0	0	0	0	0	0	0	0	0	0	0	0	0	0	0	0	0	0	0	0	0	0	0	0	0	0	0	0	0	0	0	0	0	0	0	0	0	0	0	0	0	0	0	0	0	0	0	0	0	0	0	0	0	0	0	0	0	0	0	0	0	0	0	0	0	0	0	0	0	0	0	0	0	0	0	0	0	0	0	0	0	0	0	0	0	0	0	0	0	0	0	0	0	0	0	0	0	0	0	0	0	0	0	0	0	0	0	0	0	0	0	0	0	0	0	0	0	0	0	0	0	0	0	0	0	0	0	0	0	0	0	0	0	0	0	0	0	0	0	0	0	0	0	0	0	0	0	0	0	0	0	0	0	0	0	0	0	0	0	0	0	0	0	0	0	0	0	0	0	0	0	0	0	0	0	0	0	0	0	0	0	0	0	0	0	0	0	0	0	0	0	0	0	0	0	0	0	0	0	0	0	0	0	0	0	0	0	0	0	0	0	0	0	0	0	0	0	0	0	0	0	0	0	0	0	0	0	0	0	0	0	0	0	0	0	0	0	0	0	0	0	0	0	0	0	0	0	0	0	0	0	0	0	0	0	0	0	0	0	0	0	0	0	0	0	0	0	0	0	0	0	0	0	0	0	0	0	0	0	0	0	0	0	0	0	0	0	0	0	0	0	0	0	0	0	0	0	0	0	0	0	0	0	0	0	0	0	0	0	0	0	0	0	0	0	0	0	0	0	0	0	0	0	0	0	0	0	0	0	0	0	0	0	0	0	0	0	0	0	0	0	0	0	0	0	0	0	0	0	0	0	0	0	0	0	0	0	0	0	0	0	0	0	0	0	0	0	0	0	0	0	0	0	0	0	0	0	0	0	0	0	0];
%UB = [1.005	0.94	0.99	0.7475	0.7475	0.941	1.515	1.34	1.375	0.94	1.125	1.06	1.005	0.94	0.99	0.7475	0.7475	0.941	1.515	1.34	1.375	0.94	1.125	1.06	1.005	0.94	0.99	0.7475	0.7475	0.941	1.515	1.34	1.375	0.94	1.125	1.06	1.005	0.94	0.99	0.7475	0.7475	0.941	1.515	1.34	1.375	0.94	1.125	1.06	1.005	0.94	0.99	0.7475	0.7475	0.941	1.515	1.34	1.375	0.94	1.125	1.06	1.005	0.94	0.99	0.7475	0.7475	0.941	1.515	1.34	1.375	0.94	1.125	1.06	1.005	0.94	0.99	0.7475	0.7475	0.941	1.515	1.34	1.375	0.94	1.125	1.06	1.005	0.94	0.99	0.7475	0.7475	0.941	1.515	1.34	1.375	0.94	1.125	1.06	1.005	0.94	0.99	0.7475	0.7475	0.941	1.515	1.34	1.375	0.94	1.125	1.06	1.005	0.94	0.99	0.7475	0.7475	0.941	1.515	1.34	1.375	0.94	1.125	1.06	1.005	0.94	0.99	0.7475	0.7475	0.941	1.515	1.34	1.375	0.94	1.125	1.06	1.005	0.94	0.99	0.7475	0.7475	0.941	1.515	1.34	1.375	0.94	1.125	1.06	1.005	0.94	0.99	0.7475	0.7475	0.941	1.515	1.34	1.375	0.94	1.125	1.06	1.005	0.94	0.99	0.7475	0.7475	0.941	1.515	1.34	1.375	0.94	1.125	1.06	1.005	0.94	0.99	0.7475	0.7475	0.941	1.515	1.34	1.375	0.94	1.125	1.06	1.005	0.94	0.99	0.7475	0.7475	0.941	1.515	1.34	1.375	0.94	1.125	1.06	1.005	0.94	0.99	0.7475	0.7475	0.941	1.515	1.34	1.375	0.94	1.125	1.06	1.005	0.94	0.99	0.7475	0.7475	0.941	1.515	1.34	1.375	0.94	1.125	1.06	1.005	0.94	0.99	0.7475	0.7475	0.941	1.515	1.05	1.3	1.52	1.3	2.57	3.56	4.77	3.75	3.72	2.4	2.6	2.05	1.05	1.3	1.52	1.3	2.57	3.56	4.77	3.75	3.72	2.4	2.6	2.05	1.05	1.3	1.52	1.3	2.57	3.56	4.77	3.75	3.72	2.4	2.6	2.05	1.05	1.3	1.52	1.3	2.57	3.56	4.77	3.75	3.72	2.4	2.6	2.05	1.05	1.3	1.52	1.3	2.57	3.56	4.77	3.75	3.72	2.4	2.6	2.05	1.05	1.3	1.52	1.3	2.57	3.56	4.77	3.75	3.72	2.4	2.6	2.05	1.05	1.3	1.52	1.3	2.57	3.56	4.77	3.75	3.72	2.4	2.6	2.05	1.05	1.3	1.52	1.3	2.57	3.56	4.77	3.75	3.72	2.4	2.6	2.05	1.05	1.3	1.52	1.3	2.57	3.56	4.77	3.75	3.72	2.4	2.6	2.05	1.05	1.3	1.52	1.3	2.57	3.56	4.77	3.75	3.72	2.4	2.6	2.05	1.05	1.3	1.52	1.3	2.57	3.56	4.77	3.75	3.72	2.4	2.6	2.05	1.05	1.3	1.52	1.3	2.57	3.56	4.77	3.75	3.72	2.4	2.6	2.05	1.05	1.3	1.52	1.3	2.57	3.56	4.77	3.75	3.72	2.4	2.6	2.05	1.05	1.3	1.52	1.3	2.57	3.56	4.77	3.75	3.72	2.4	2.6	2.05	1.05	1.3	1.52	1.3	2.57	3.56	4.77	3.75	3.72	2.4	2.6	2.05	1.05	1.3	1.52	1.3	2.57	3.56	4.77	3.75	3.72	2.4	2.6	2.05	1.05	1.3	1.52	1.3	2.57	3.56	4.77	3.75	3.72	2.4	2.6	2.05	1.05	1.3	1.52	1.3	2.57	3.56	4.77	3.75	3.72	2.4	2.6	2.05	1.05	1.3	1.52	1.3	2.57	3.56	4.77	7.51	9.175	7.33	7.765	7.57	7.435	12.105	10.95	6.7	8.3	6.75	7.64	7.51	9.175	7.33	7.765	7.57	7.435	12.105	10.95	6.7	8.3	6.75	7.64	7.51	9.175	7.33	7.765	7.57	7.435	12.105	10.95	6.7	8.3	6.75	7.64	7.51	9.175	7.33	7.765	7.57	7.435	12.105	10.95	6.7	8.3	6.75	7.64	7.51	9.175	7.33	7.765	7.57	7.435	12.105	10.95	6.7	8.3	6.75	7.64	7.51	9.175	7.33	7.765	7.57	7.435	12.105	10.95	6.7	8.3	6.75	7.64	7.51	9.175	7.33	7.765	7.57	7.435	12.105	10.95	6.7	8.3	6.75	7.64	7.51	9.175	7.33	7.765	7.57	7.435	12.105	10.95	6.7	8.3	6.75	7.64	7.51	9.175	7.33	7.765	7.57	7.435	12.105	10.95	6.7	8.3	6.75	7.64	7.51	9.175	7.33	7.765	7.57	7.435	12.105	10.95	6.7	8.3	6.75	7.64	7.51	9.175	7.33	7.765	7.57	7.435	12.105	10.95	6.7	8.3	6.75	7.64	7.51	9.175	7.33	7.765	7.57	7.435	12.105	10.95	6.7	8.3	6.75	7.64	7.51	9.175	7.33	7.765	7.57	7.435	12.105	10.95	6.7	8.3	6.75	7.64	7.51	9.175	7.33	7.765	7.57	7.435	12.105	10.95	6.7	8.3	6.75	7.64	7.51	9.175	7.33	7.765	7.57	7.435	12.105	10.95	6.7	8.3	6.75	7.64	7.51	9.175	7.33	7.765	7.57	7.435	12.105	10.95	6.7	8.3	6.75	7.64	7.51	9.175	7.33	7.765	7.57	7.435	12.105	10.95	6.7	8.3	6.75	7.64	7.51	9.175	7.33	7.765	7.57	7.435	12.105	10.95	6.7	8.3	6.75	7.64	7.51	9.175	7.33	7.765	7.57	7.435	12.105	1.005	0.94	0.99	0.7475	0.7475	0.941	1.515	1.34	1.375	0.94	1.125	1.06	1.005	0.94	0.99	0.7475	0.7475	0.941	1.515	1.34	1.375	0.94	1.125	1.06	1.005	0.94	0.99	0.7475	0.7475	0.941	1.515	1.34	1.375	0.94	1.125	1.06	1.005	0.94	0.99	0.7475	0.7475	0.941	1.515	1.34	1.375	0.94	1.125	1.06	1.005	0.94	0.99	0.7475	0.7475	0.941	1.515	1.34	1.375	0.94	1.125	1.06	1.005	0.94	0.99	0.7475	0.7475	0.941	1.515	1.34	1.375	0.94	1.125	1.06	1.005	0.94	0.99	0.7475	0.7475	0.941	1.515	1.34	1.375	0.94	1.125	1.06	1.005	0.94	0.99	0.7475	0.7475	0.941	1.515	1.34	1.375	0.94	1.125	1.06	1.005	0.94	0.99	0.7475	0.7475	0.941	1.515	1.34	1.375	0.94	1.125	1.06	1.005	0.94	0.99	0.7475	0.7475	0.941	1.515	1.34	1.375	0.94	1.125	1.06	1.005	0.94	0.99	0.7475	0.7475	0.941	1.515	1.34	1.375	0.94	1.125	1.06	1.005	0.94	0.99	0.7475	0.7475	0.941	1.515	1.34	1.375	0.94	1.125	1.06	1.005	0.94	0.99	0.7475	0.7475	0.941	1.515	1.34	1.375	0.94	1.125	1.06	1.005	0.94	0.99	0.7475	0.7475	0.941	1.515	1.34	1.375	0.94	1.125	1.06	1.005	0.94	0.99	0.7475	0.7475	0.941	1.515	1.34	1.375	0.94	1.125	1.06	1.005	0.94	0.99	0.7475	0.7475	0.941	1.515	1.34	1.375	0.94	1.125	1.06	1.005	0.94	0.99	0.7475	0.7475	0.941	1.515	1.34	1.375	0.94	1.125	1.06	1.005	0.94	0.99	0.7475	0.7475	0.941	1.515	1.34	1.375	0.94	1.125	1.06	1.005	0.94	0.99	0.7475	0.7475	0.941	1.515	1.05	1.3	1.52	1.3	2.57	3.56	4.77	3.75	3.72	2.4	2.6	2.05	1.05	1.3	1.52	1.3	2.57	3.56	4.77	3.75	3.72	2.4	2.6	2.05	1.05	1.3	1.52	1.3	2.57	3.56	4.77	3.75	3.72	2.4	2.6	2.05	1.05	1.3	1.52	1.3	2.57	3.56	4.77	3.75	3.72	2.4	2.6	2.05	1.05	1.3	1.52	1.3	2.57	3.56	4.77	3.75	3.72	2.4	2.6	2.05	1.05	1.3	1.52	1.3	2.57	3.56	4.77	3.75	3.72	2.4	2.6	2.05	1.05	1.3	1.52	1.3	2.57	3.56	4.77	3.75	3.72	2.4	2.6	2.05	1.05	1.3	1.52	1.3	2.57	3.56	4.77	3.75	3.72	2.4	2.6	2.05	1.05	1.3	1.52	1.3	2.57	3.56	4.77	3.75	3.72	2.4	2.6	2.05	1.05	1.3	1.52	1.3	2.57	3.56	4.77	3.75	3.72	2.4	2.6	2.05	1.05	1.3	1.52	1.3	2.57	3.56	4.77	3.75	3.72	2.4	2.6	2.05	1.05	1.3	1.52	1.3	2.57	3.56	4.77	3.75	3.72	2.4	2.6	2.05	1.05	1.3	1.52	1.3	2.57	3.56	4.77	3.75	3.72	2.4	2.6	2.05	1.05	1.3	1.52	1.3	2.57	3.56	4.77	3.75	3.72	2.4	2.6	2.05	1.05	1.3	1.52	1.3	2.57	3.56	4.77	3.75	3.72	2.4	2.6	2.05	1.05	1.3	1.52	1.3	2.57	3.56	4.77	3.75	3.72	2.4	2.6	2.05	1.05	1.3	1.52	1.3	2.57	3.56	4.77	3.75	3.72	2.4	2.6	2.05	1.05	1.3	1.52	1.3	2.57	3.56	4.77	3.75	3.72	2.4	2.6	2.05	1.05	1.3	1.52	1.3	2.57	3.56	4.77	7.51	9.175	7.33	7.765	7.57	7.435	12.105	10.95	6.7	8.3	6.75	7.64	7.51	9.175	7.33	7.765	7.57	7.435	12.105	10.95	6.7	8.3	6.75	7.64	7.51	9.175	7.33	7.765	7.57	7.435	12.105	10.95	6.7	8.3	6.75	7.64	7.51	9.175	7.33	7.765	7.57	7.435	12.105	10.95	6.7	8.3	6.75	7.64	7.51	9.175	7.33	7.765	7.57	7.435	12.105	10.95	6.7	8.3	6.75	7.64	7.51	9.175	7.33	7.765	7.57	7.435	12.105	10.95	6.7	8.3	6.75	7.64	7.51	9.175	7.33	7.765	7.57	7.435	12.105	10.95	6.7	8.3	6.75	7.64	7.51	9.175	7.33	7.765	7.57	7.435	12.105	10.95	6.7	8.3	6.75	7.64	7.51	9.175	7.33	7.765	7.57	7.435	12.105	10.95	6.7	8.3	6.75	7.64	7.51	9.175	7.33	7.765	7.57	7.435	12.105	10.95	6.7	8.3	6.75	7.64	7.51	9.175	7.33	7.765	7.57	7.435	12.105	10.95	6.7	8.3	6.75	7.64	7.51	9.175	7.33	7.765	7.57	7.435	12.105	10.95	6.7	8.3	6.75	7.64	7.51	9.175	7.33	7.765	7.57	7.435	12.105	10.95	6.7	8.3	6.75	7.64	7.51	9.175	7.33	7.765	7.57	7.435	12.105	10.95	6.7	8.3	6.75	7.64	7.51	9.175	7.33	7.765	7.57	7.435	12.105	10.95	6.7	8.3	6.75	7.64	7.51	9.175	7.33	7.765	7.57	7.435	12.105	10.95	6.7	8.3	6.75	7.64	7.51	9.175	7.33	7.765	7.57	7.435	12.105	10.95	6.7	8.3	6.75	7.64	7.51	9.175	7.33	7.765	7.57	7.435	12.105	10.95	6.7	8.3	6.75	7.64	7.51	9.175	7.33	7.765	7.57	7.435	12.105];

%% Baft reservoir

%Surface water Release 
Re_Baft=x(1:223);

%Ground water Release 
Re_G_Baft=x(670:892);

%Total water Release 
Re_Baft_T =  Re_Baft + Re_G_Baft;

%%data Baft reservoir

%inflow

Q_Baft=[0.3888	0.20736	0.69984	0.72576	0.88128	0.826848	0.883872	0.723168	0.374976	0.428544	0.53568	0.508896	0.5184	0.31104	1.01088	2.56608	1.99584	0.927072	2.223072	1.499904	0.589248	0.562464	0.776736	0.562464	0.49248	0.31104	1.96992	2.61792	2.41056	1.027296	1.87488	1.285632	0.589248	0.53568	0.696384	0.562464	0.44064	0.33696	3.26592	2.69568	2.95488	1.177632	1.446336	1.017792	0.589248	0.508896	0.616032	0.53568	0.44064	0.3888	1.27008	4.1472	6.3504	6.865344	4.794336	2.196288	0.991008	0.93744	1.017792	0.696384	0.41472	0.28512	0.85536	1.19232	1.32192	1.00224	0.776736	0.6696	0.321408	0.428544	0.562464	0.508896	0.41472	0.2592	1.11456	1.47744	2.09952	2.856384	2.249856	0.991008	0.562464	0.562464	0.6696	0.562464	0.67392	0.59616	1.0368	2.54016	4.7952	8.318592	6.937056	2.598048	1.580256	1.74096	1.526688	0.857088	0.67392	0.59616	1.0368	2.54016	4.7952	8.318592	6.937056	2.598048	0.185	0.278	0.242	0.242	0.238	0.258	0.492	0.628	0.671	0.811	0.664	0.59	0.593	0.398	0.142	0.189	0.183	0.436	0.31	0.35	2.86	7.83	4.03	2.7	2.5	2.11	1.04	0.72	0.3	0.44	0.58	0.68	1.41	6.57	3.52	1.42	0.7	0.36	0.2	0.33	0.34	0.29	0.71	0.83	1.349	1.44	4.78	2.06	1.42	0.83	0.9	0.31	0.41	0.47	0.62	0.47	1.23	2.25	5.68	1.69	0.68	0.43	0.31	0.3	0.31	0.34	0.71	0.67	0.63	0.73	1.7	0.84	0.61	0.41	0.29	0.28	0.27	1.91	0.93	1.98	1.21	1.42	2.36	1.3	0.86	0.5	0.46	0.43	0.49	0.44	0.68	0.54	13.15	20.36	35.4	8.44	3.2	1.28	1.35	1.24	0.95	0.99	1.16	0.95	0.9	1.18	0.9	0.73	0.51	0.48	0.29	0.13	0.27	0.48	0.36	0.48	0.96	1.06	3.21];

T_Baft = numel(Q_Baft);

%Demand Total
De_Baft=[1.005	0.94	0.99	0.7475	0.7475	0.941	1.515	1.34	1.375	0.94	1.125	1.06	1.005	0.94	0.99	0.7475	0.7475	0.941	1.515	1.34	1.375	0.94	1.125	1.06	1.005	0.94	0.99	0.7475	0.7475	0.941	1.515	1.34	1.375	0.94	1.125	1.06	1.005	0.94	0.99	0.7475	0.7475	0.941	1.515	1.34	1.375	0.94	1.125	1.06	1.005	0.94	0.99	0.7475	0.7475	0.941	1.515	1.34	1.375	0.94	1.125	1.06	1.005	0.94	0.99	0.7475	0.7475	0.941	1.515	1.34	1.375	0.94	1.125	1.06	1.005	0.94	0.99	0.7475	0.7475	0.941	1.515	1.34	1.375	0.94	1.125	1.06	1.005	0.94	0.99	0.7475	0.7475	0.941	1.515	1.34	1.375	0.94	1.125	1.06	1.005	0.94	0.99	0.7475	0.7475	0.941	1.515	1.34	1.375	0.94	1.125	1.06	1.005	0.94	0.99	0.7475	0.7475	0.941	1.515	1.34	1.375	0.94	1.125	1.06	1.005	0.94	0.99	0.7475	0.7475	0.941	1.515	1.34	1.375	0.94	1.125	1.06	1.005	0.94	0.99	0.7475	0.7475	0.941	1.515	1.34	1.375	0.94	1.125	1.06	1.005	0.94	0.99	0.7475	0.7475	0.941	1.515	1.34	1.375	0.94	1.125	1.06	1.005	0.94	0.99	0.7475	0.7475	0.941	1.515	1.34	1.375	0.94	1.125	1.06	1.005	0.94	0.99	0.7475	0.7475	0.941	1.515	1.34	1.375	0.94	1.125	1.06	1.005	0.94	0.99	0.7475	0.7475	0.941	1.515	1.34	1.375	0.94	1.125	1.06	1.005	0.94	0.99	0.7475	0.7475	0.941	1.515	1.34	1.375	0.94	1.125	1.06	1.005	0.94	0.99	0.7475	0.7475	0.941	1.515	1.34	1.375	0.94	1.125	1.06	1.005	0.94	0.99	0.7475	0.7475	0.941	1.515];

%Deficit

Deficit_Baft = De_Baft - Re_Baft_T;

for i=1:T_Baft
    
    if Deficit_Baft(i)<0
        
        Deficit_Baft(i) = 0;
    end
    
end

%Demand min
Demin_Baft = [0.03	0.03	0.07	0.2	0.44	0.48	1.25	0.54	0.24	0.14	0.1	0.08	0.03	0.03	0.07	0.2	0.44	0.48	1.25	0.54	0.24	0.14	0.1	0.08	0.03	0.03	0.07	0.2	0.44	0.48	1.25	0.54	0.24	0.14	0.1	0.08	0.03	0.03	0.07	0.2	0.44	0.48	1.25	0.54	0.24	0.14	0.1	0.08	0.03	0.03	0.07	0.2	0.44	0.48	1.25	0.54	0.24	0.14	0.1	0.08	0.03	0.03	0.07	0.2	0.44	0.48	1.25	0.54	0.24	0.14	0.1	0.08	0.03	0.03	0.07	0.2	0.44	0.48	1.25	0.54	0.24	0.14	0.1	0.08	0.03	0.03	0.07	0.2	0.44	0.48	1.25	0.54	0.24	0.14	0.1	0.08	0.03	0.03	0.07	0.2	0.44	0.48	1.25	0.54	0.24	0.14	0.1	0.08	0.03	0.03	0.07	0.2	0.44	0.48	1.25	0.54	0.24	0.14	0.1	0.08	0.03	0.03	0.07	0.2	0.44	0.48	1.25	0.54	0.24	0.14	0.1	0.08	0.03	0.03	0.07	0.2	0.44	0.48	1.25	0.54	0.24	0.14	0.1	0.08	0.03	0.03	0.07	0.2	0.44	0.48	1.25	0.54	0.24	0.14	0.1	0.08	0.03	0.03	0.07	0.2	0.44	0.48	1.25	0.54	0.24	0.14	0.1	0.08	0.03	0.03	0.07	0.2	0.44	0.48	1.25	0.54	0.24	0.14	0.1	0.08	0.03	0.03	0.07	0.2	0.44	0.48	1.25	0.54	0.24	0.14	0.1	0.08	0.03	0.03	0.07	0.2	0.44	0.48	1.25	0.54	0.24	0.14	0.1	0.08	0.03	0.03	0.07	0.2	0.44	0.48	1.25	0.54	0.24	0.14	0.1	0.08	0.03	0.03	0.07	0.2	0.44	0.48	1.25];

%Demax
Demax_Baft=max(De_Baft);


%Smin
Smin_Baft=0.5;

%Smax
Smax_Baft=46.5;

%Re
%Remin_Baft=0;
%Remax_Baft=60;

%Spill
%Spmin_Baft=0;
%Spmax_Baft=60;

% Sintial
S_Baft(1)=10;


% Evaporation
Ev_Baft=[285.5	158.1	62.4	65.4	66.4	147.1	170.9	202.3	250.5	241.6	309.8	295	194.4	175.5	114.5	79.9	78.9	120.7	177.1	239	355.7	417.3	391.6	297.2	239.5	156	112.3	68.1	73.8	137	132.2	223.5	284.8	371.2	355.2	350.8	180.2	141.7	91.2	69.9	64.2	116.4	143.9	243.7	295.8	349.8	369.9	349.7	202.2	116.8	96.1	47.4	59	103.8	181.6	228.4	306	429.1	353.1	322.5	243	187.6	120.5	63.7	100.3	142.2	176.2	253.5	338.4	466.3	396.8	299.3	165.5	129.1	61.2	57.8	67.9	124.2	160.6	236.5	274.8	419.6	317.2	313.2	232.4	161.8	115.7	106.6	57.2	223.6	258.7	303.8	334.7	400.2	336.8	301.2	249.7	182.5	82.7	87.3	98.6	173.5	136.9	276.4	332.8	354	364.5	292.1	178	74.3	12.6	0	0	113.7	223.28	245.52	318.04	347.6	349.06	247.3	244.06	147	0	0	0	84.8	184.2	265	382.1	388.65	404.7	315.55	222.08	147.41	77	4	0	32.1	130	259.5	357.6	369.6	421.99	314.6	230.8	140.7	43.4	0	0	112.96	175.48	232	370.5	425.2	350.8	295.8	245.9	143.7	77.1	16.8	0	87.07	183.212	271.5	344.81	370.62	381.5	324.1	256.5	123.1	52.4	25	29	43.3	192.2	286.1	376.8	414.6	395.6	310.1	211.3	113.2	89.4	60	61	111.8	154.4	229.4	311.7	384.6	388.9	357.5	243.8	158.9	90.4	97	45	90.2	198	266.4	417.14	439.88	488.5	403.58	272.06	175.24	100.2	87	77.5	82.4	200.6	223.7	326.4	445.23	389.4	385.8	231.2	99.5	82.8	70	47	59.6	48];

%precipitation
R_Baft= [5	0	58	8	22	24.5	5	0	30	0	0	0	0	0	46	93.5	39	59	79	0	0	0	1	2	0	10	43	47	71	52	139	24	0	19	4	0	39.5	0	0	0	0	5.5	46	7	0	0	0	0	0	12	83	141	105	108	18	0	2	0	17	0	0	28	2	67	0	32	25	3	0	0	13	0	0	12	53.5	16	55	28	71	0	0	14	0	0	0	4	0	95	22	0	0	0	0	0	0	0	0	3	29	18	8	24	113	0	0	2.5	7	2.3	4.2	0.7	108.7	0	30.8	50.3	6.9	3.7	0	6.6	0	34.4	1.4	0	0	5.3	72.7	17.8	9.7	0.1	3.6	0	0	36	1	3	10	29.8	46.4	40	34	1.3	0.4	0.2	0	9.6	3	0	54	23.4	29.7	27.9	97.4	6.2	0	0.2	48.7	0.4	1.4	22.4	6.1	15.5	35.59	31.2	60.9	10.4	1.2	0.1	5	0	0	20	19.6	19.8	1	45.2	41.1	12.7	0	4.5	0	0	0	73.5	0.5	39.5	7	26.2	49.1	0.3	0	0	10	1	1	0	31	0	273.6	61	80.3	11.5	0	1	0	0	0	0	14.5	5	0	66	24.6	3	0	0	0	0	4.2	50.5	19.2	14	64	23.5	92.8];


%GroundWater Level(1)
Gw_L_Baft(1) = 2022.17;
%Gw_L_Baft = zeros(1,T_Baft);
%Gw_L_Baft(1) = 2022.17;

%%-------GroundWater Level-------------------------------------------------

load('ANN_Baft.mat');

for i=2:T_Baft
    
Gw_L_Baft(i) = sim(net,[Ev_Baft(i); R_Baft(i); Q_Baft(i); De_Baft(i); Re_G_Baft(i); Gw_L_Baft(i-1)]);

if Gw_L_Baft(i)>2030
    
    P3_Baft(i) = (Gw_L_Baft(i)-2030) * 10;
    
elseif Gw_L_Baft(i)<2000
    
     P3_Baft(i) = (2000-Gw_L_Baft(i)) * 10;
     
else
    
     P3_Baft(i) = 0;  
        
end

Delta_Gw_Baft(i-1) = abs(Gw_L_Baft(i-1) - Gw_L_Baft(i));

if Delta_Gw_Baft(i-1) > 1
    
    P2_Baft(i-1) = Delta_Gw_Baft(i-1) * 10;
    
else
    
    P2_Baft(i-1) = 0;
    
end
end

Penalty2_Baft = sum(P2_Baft);
Penalty3_Baft = sum(P3_Baft);

%%-----------------------------------------------------------------------------------------

% Zarayeb tabdil S be A
%a1 =-1E-09;
b_Baft1 = 7E-06;
c_Baft1 = - 0.0011;
d_Baft1= 0.0902;
e_Baft1= 0.0561;

% Zarayeb tabdil S be H
%a2= -3E-08;
b_Baft2= 0.0009;
c_Baft2= - 0.0926;
d_Baft2=3.3756;
e_Baft2=2307.2;

for i=1:T_Baft
    
    %reservoir 1
   
    if S_Baft(i)>(Smax_Baft-Smin_Baft)
        Sp_Baft(i)=S_Baft(i)-Smax_Baft+Smin_Baft;
        S_Baft(i)=Smax_Baft-Smin_Baft;
    else
        Sp_Baft(i)=0;
    end
        
      A_Baft(i)=e_Baft1+d_Baft1*S_Baft(i)+c_Baft1*S_Baft(i)^2+b_Baft1*S_Baft(i)^3;
    LOSS_Baft(i)=A_Baft(i).*((Ev_Baft(i)-R_Baft(i))./1000);
    
    
    S_Baft(i+1)=S_Baft(i)+Q_Baft(i)-Re_Baft(i)-LOSS_Baft(i)-Sp_Baft(i);%#ok
   
    %penalty11
    
    if S_Baft(i)<Smin_Baft
        P1_Baft(i)=((S_Baft(i)-Smin_Baft)./Smin_Baft).^2;
    elseif S_Baft(i)>Smax_Baft
        P1_Baft(i)=((S_Baft(i)-Smax_Baft)./Smax_Baft).^2;
    else
        P1_Baft(i)=0;
    end
   
      
    % Total water objective calculation Demand
    
%    z_Baft1(i)=((Deficit_Baft(i))./Demax_Baft).^2+P1_Baft(i);%#ok
    z_Baft1(i)=(Deficit_Baft(i)).^2+P1_Baft(i);%#ok
    
   
end
% objective function

Z_Baft1=(sum(z_Baft1)) + Penalty2_Baft + Penalty3_Baft;


%% Safarud reservoir

%Surface water Release
Re_Safarud=x(224:446);

%Ground water Release
Re_G_Safarud=x(893:1115);
 
%Total water Release 
Re_Safarud_T =  Re_Safarud + Re_G_Safarud;

%%data Safarud reservoir

%inflow

Q_Safarud=[0	0.21	0.6	0.88	0.96	0.83	0.48	0.4	0.51	0.37	0.27	0	0	0	0.13	2.95	3.53	6.89	5.3	1.98	0.86	0.11	0.03	0.03	0.03	0.05	0.29	0.65	3.01	3.26	34.5	3.64	0.99	0.4	0.29	0.05	0.08	0.39	1.4	2.93	4.82	2.15	2.65	2.25	0.67	0.11	0.03	0.03	0	0.1	0.73	7.08	8.53	14.13	8.79	2.6	1.45	0.56	0.13	0.05	0.34	0.54	1.06	1.58	1.19	0.8	0.8	0.19	0.08	0.03	0	0.03	0.16	0.1	0.88	1.17	1.66	1.63	3.29	2.17	1.87	1.45	1.47	1.26	0	0	0.03	1.4	2.54	0.8	0.43	0.37	0.29	0.37	0.37	0.43	0.03	0.03	0.21	0.62	0.67	0.6	4.15	1.93	0.54	0.08	0.03	0.03	0	0.03	3.53	2	3.11	5.16	0.51	0.32	0.13	0.05	0.05	0	0.41	1.04	2.64	6.3	8.37	19.62	10.39	4.34	1.23	0.67	0.11	3.08	0.03	0.39	0.57	0.1	1.56	9.97	8.12	5.22	1.55	1.12	0.27	0.03	0.03	0.1	0.54	1.3	1.79	2.93	1.02	0.54	0.48	0.05	0.32	0.02	0.02	0.15	0.47	1.7	3.17	7.29	1.43	1.36	0.97	0.08	0.62	0.17	0.1	0.04	0.21	0.48	0.76	1.01	0.91	0.41	0.08	0.05	0.18	0.09	0.04	5.91	0.64	8.75	1.14	1.01	6.11	0.4	0.15	0.04	0.13	0.09	0.06	0.07	0.1	0.15	20.62	42.06	6.73	4.63	2.19	0.59	1.26	0.16	0.05	1.25	0.39	2.47	5.5	10.86	3.24	1.47	0.78	0.16	0.5	0.1	0.05	1.25	0.39	2.47	5.5	10.86	3.24];

T_Safarud = numel(Q_Safarud);

%Demand Total
De_Safarud=[1.05	1.3	1.52	1.3	2.57	3.56	4.77	3.75	3.72	2.4	2.6	2.05	1.05	1.3	1.52	1.3	2.57	3.56	4.77	3.75	3.72	2.4	2.6	2.05	1.05	1.3	1.52	1.3	2.57	3.56	4.77	3.75	3.72	2.4	2.6	2.05	1.05	1.3	1.52	1.3	2.57	3.56	4.77	3.75	3.72	2.4	2.6	2.05	1.05	1.3	1.52	1.3	2.57	3.56	4.77	3.75	3.72	2.4	2.6	2.05	1.05	1.3	1.52	1.3	2.57	3.56	4.77	3.75	3.72	2.4	2.6	2.05	1.05	1.3	1.52	1.3	2.57	3.56	4.77	3.75	3.72	2.4	2.6	2.05	1.05	1.3	1.52	1.3	2.57	3.56	4.77	3.75	3.72	2.4	2.6	2.05	1.05	1.3	1.52	1.3	2.57	3.56	4.77	3.75	3.72	2.4	2.6	2.05	1.05	1.3	1.52	1.3	2.57	3.56	4.77	3.75	3.72	2.4	2.6	2.05	1.05	1.3	1.52	1.3	2.57	3.56	4.77	3.75	3.72	2.4	2.6	2.05	1.05	1.3	1.52	1.3	2.57	3.56	4.77	3.75	3.72	2.4	2.6	2.05	1.05	1.3	1.52	1.3	2.57	3.56	4.77	3.75	3.72	2.4	2.6	2.05	1.05	1.3	1.52	1.3	2.57	3.56	4.77	3.75	3.72	2.4	2.6	2.05	1.05	1.3	1.52	1.3	2.57	3.56	4.77	3.75	3.72	2.4	2.6	2.05	1.05	1.3	1.52	1.3	2.57	3.56	4.77	3.75	3.72	2.4	2.6	2.05	1.05	1.3	1.52	1.3	2.57	3.56	4.77	3.75	3.72	2.4	2.6	2.05	1.05	1.3	1.52	1.3	2.57	3.56	4.77	3.75	3.72	2.4	2.6	2.05	1.05	1.3	1.52	1.3	2.57	3.56	4.77];

%Deficit

Deficit_Safarud = De_Safarud - Re_Safarud_T;

for i=1:T_Safarud
    
    if Deficit_Safarud(i)<0
        
        Deficit_Safarud(i) = 0;
    end
    
end

%Demand min
Demin_Safarud= [0.26	0.32	0.37	0.32	0.63	0.87	1.17	0.92	0.91	0.59	0.64	0.5	0.26	0.32	0.37	0.32	0.63	0.87	1.17	0.92	0.91	0.59	0.64	0.5	0.26	0.32	0.37	0.32	0.63	0.87	1.17	0.92	0.91	0.59	0.64	0.5	0.26	0.32	0.37	0.32	0.63	0.87	1.17	0.92	0.91	0.59	0.64	0.5	0.26	0.32	0.37	0.32	0.63	0.87	1.17	0.92	0.91	0.59	0.64	0.5	0.26	0.32	0.37	0.32	0.63	0.87	1.17	0.92	0.91	0.59	0.64	0.5	0.26	0.32	0.37	0.32	0.63	0.87	1.17	0.92	0.91	0.59	0.64	0.5	0.26	0.32	0.37	0.32	0.63	0.87	1.17	0.92	0.91	0.59	0.64	0.5	0.26	0.32	0.37	0.32	0.63	0.87	1.17	0.92	0.91	0.59	0.64	0.5	0.26	0.32	0.37	0.32	0.63	0.87	1.17	0.92	0.91	0.59	0.64	0.5	0.26	0.32	0.37	0.32	0.63	0.87	1.17	0.92	0.91	0.59	0.64	0.5	0.26	0.32	0.37	0.32	0.63	0.87	1.17	0.92	0.91	0.59	0.64	0.5	0.26	0.32	0.37	0.32	0.63	0.87	1.17	0.92	0.91	0.59	0.64	0.5	0.26	0.32	0.37	0.32	0.63	0.87	1.17	0.92	0.91	0.59	0.64	0.5	0.26	0.32	0.37	0.32	0.63	0.87	1.17	0.92	0.91	0.59	0.64	0.5	0.26	0.32	0.37	0.32	0.63	0.87	1.17	0.92	0.91	0.59	0.64	0.5	0.26	0.32	0.37	0.32	0.63	0.87	1.17	0.92	0.91	0.59	0.64	0.5	0.26	0.32	0.37	0.32	0.63	0.87	1.17	0.92	0.91	0.59	0.64	0.5	0.26	0.32	0.37	0.32	0.63	0.87	1.17];

%Demax
Demax_Safarud=max(De_Safarud);

%Smin
Smin_Safarud=17.3;

%Smax
Smax_Safarud=73.4;

%Re
%Remin_Safarud=0;
%Remax_Safarud=60;

%Spill
%Spmin_Safarud=0;
%Spmax_Safarud=60;

% Sintial
S_Safarud(1)=40;


% Evaporation
Ev_Safarud=[0.136	0.109	0.067	0.066	0.076	0.094	0.135	0.191	0.209	0.206	0.177	0.155	0.136	0.109	0.067	0.066	0.076	0.094	0.135	0.191	0.209	0.206	0.177	0.155	0.136	0.109	0.067	0.066	0.076	0.094	0.135	0.191	0.209	0.206	0.177	0.155	0.136	0.109	0.067	0.066	0.076	0.094	0.135	0.191	0.209	0.206	0.177	0.155	0.136	0.109	0.067	0.066	0.076	0.094	0.135	0.191	0.209	0.206	0.177	0.155	0.136	0.109	0.067	0.066	0.076	0.094	0.135	0.191	0.209	0.206	0.177	0.155	0.136	0.109	0.067	0.066	0.076	0.094	0.135	0.191	0.209	0.206	0.177	0.155	0.136	0.109	0.067	0.066	0.076	0.094	0.135	0.191	0.209	0.206	0.177	0.155	0.136	0.109	0.067	0.066	0.076	0.094	0.135	0.191	0.209	0.206	0.177	0.155	0.136	0.109	0.067	0.066	0.076	0.094	0.135	0.191	0.209	0.206	0.177	0.155	0.136	0.109	0.067	0.066	0.076	0.094	0.135	0.191	0.209	0.206	0.177	0.155	0.136	0.109	0.067	0.066	0.076	0.094	0.135	0.191	0.209	0.206	0.177	0.155	0.136	0.109	0.067	0.066	0.076	0.094	0.135	0.191	0.209	0.206	0.177	0.155	245.9	143.7	77.1	16.8	0	87.07	183.212	271.5	344.81	370.62	381.5	324.1	256.5	123.1	52.4	25	29	43.3	192.2	286.1	376.8	414.6	395.6	310.1	211.3	113.2	89.4	60	61	111.8	154.4	229.4	311.7	384.6	388.9	357.5	243.8	158.9	90.4	97	45	90.2	198	266.4	417.14	439.88	488.5	403.58	272.06	175.24	100.2	87	77.5	82.4	200.6	223.7	326.4	445.23	389.4	385.8	231.2	99.5	82.8	70	47	59.6	22];

%precipitation
R_Safarud= [3	0	33	8	14	14	5	0	23	11	0	3	0	0	16.5	70.5	10	48	26	4	0	0	0	0	0	7.5	17	19.5	60	43.5	43	22	0	23	4	0	14	0	25	43	30	11	8	0	0	0	0	0	0	9	34	61	131	86	0	6	0	0	0	0	0	16	0	18.7	6	21.5	17	4	0	0	6	2.5	0	35	84.5	83	0	35	62	0	0	6.5	0	0	0	3	0	84	13	0	9	0	0	0	9	0	0	7	62	6	28	19	102	0	0	0	5	0	5	2	103	11	43	45	9	6	0	0	6	8	0	0	0	43	118	32	12	0	0	8	0	27	22	0	6	23	102	45	23	0	0	0	0	0	20	0	50	61	22	34	105	10	0	0	26	0	0	24	0	154	62	67	51	0	0	0	6	0	0	17	11	35	7	52	66	6	0	0	0	3	0	70	0	56	0	23	58	7	0	0	0	0	3	0	42	0	271	145	77	24	0	0	0	0	0	0	7	15	0	30	21	6	0	0	0	0	0	0	7	15	0	30	21];

%GroundWater Level(1)
Gw_L_Safarud(1) = 2022.17;
%Gw_L_Safarud = zeros(1,T_Safarud);
%Gw_L_Safarud(1) = 2022.17;

%%-------GroundWater Level-------------------------------------------------

load('ANN_Rabor.mat');

for i=2:T_Safarud
    
Gw_L_Safarud(i)= sim(net,[Ev_Safarud(i); R_Safarud(i); Q_Safarud(i); De_Safarud(i); Re_G_Safarud(i); Gw_L_Safarud(i-1)]);

if Gw_L_Safarud(i)>2030
    
    P3_Safarud(i) = (Gw_L_Safarud(i)-2030) * 10;
    
elseif Gw_L_Safarud(i)<2000
    
     P3_Safarud(i) = (2000-Gw_L_Safarud(i)) * 10;
     
else
    
     P3_Safarud(i) = 0;  
        
end

Delta_Gw_Safarud(i-1) = abs(Gw_L_Safarud(i-1) - Gw_L_Safarud(i));

if Delta_Gw_Safarud(i-1) > 1
    
    P2_Safarud(i-1) = Delta_Gw_Safarud(i-1) * 10;
    
else
    
    P2_Safarud(i-1) = 0;
    
end
end

Penalty2_Safarud = sum(P2_Safarud);
Penalty3_Safarud = sum(P3_Safarud);


%%-----------------------------------------------------------------------------------------

% Zarayeb tabdil S be A
%a1 =-1E-09;
b_Safarud1 = 2E-06;
c_Safarud1 = -0.0005;
d_Safarud1=0.0659;
e_Safarud1=0.1366;

% Zarayeb tabdil S be H
%a2= -3E-08;
b_Safarud2= 1E-04;
c_Safarud2= -0.0226;
d_Safarud2= 1.9013;
e_Safarud2=2106.1;

for i=1:T_Safarud
    
    %reservoir 1
   
    if S_Safarud(i)>(Smax_Safarud-Smin_Safarud)
        Sp_Safarud(i)=S_Safarud(i)-Smax_Safarud+Smin_Safarud;
        S_Safarud(i)=Smax_Safarud-Smin_Safarud;
    else
        Sp_Safarud(i)=0;
    end
        
      A_Safarud(i)=e_Safarud1+d_Safarud1*S_Safarud(i)+c_Safarud1*S_Safarud(i)^2+b_Safarud1*S_Safarud(i)^3;
    LOSS_Safarud(i)=A_Safarud(i).*((Ev_Safarud(i)-R_Safarud(i))./1000);
    
    
    S_Safarud(i+1)=S_Safarud(i)+Q_Safarud(i)-Re_Safarud(i)-LOSS_Safarud(i)-Sp_Safarud(i);%#ok
   
    %penalty11
    
    if S_Safarud(i)<Smin_Safarud
        P1_Safarud(i)=((S_Safarud(i)-Smin_Safarud)./Smin_Safarud).^2;
    elseif S_Safarud(i)>Smax_Safarud
        P1_Safarud(i)=((S_Safarud(i)-Smax_Safarud)./Smax_Safarud).^2;
    else
        P1_Safarud(i)=0;
    end
   
      
     % Total water objective calculation Demand
    
%    z_Safarud1(i)=((Deficit_Safarud(i))./Demax_Safarud).^2+P1_Safarud(i);%#ok
    z_Safarud1(i)=(Deficit_Safarud(i)).^2+P1_Safarud(i);%#ok
    
   
end
% objective function

Z_Safarud1=(sum(z_Safarud1)) + Penalty2_Safarud + Penalty3_Safarud;


%% Jiroft reservior

%Surface water Release
Re_Jiroft = x(447:669);

%Ground water Release
Re_G_Jiroft=x(1116:1338);

%Total water Release 
Re_Jiroft_T =  Re_Jiroft + Re_G_Jiroft;


Q_Jiroft=[1.51	2.11	3.78	5.54	4.76	5.92	3.07	1.95	1.48	8.88	0.32	3.13	1.99	2.47	4.64	20.59	9.92	35.44	27.01	6.02	1.04	0.8	0.25	0.58	0.27	6.16	3.54	4.88	13.78	28.72	163.71	17.09	1.32	16.7	12.36	0.65	0.6	0.49	2.92	7.58	13.24	2.51	2.43	0.34	0.53	0.34	1.28	1.04	0.31	0.5	1.4	35.14	53.26	126.36	74.41	19.14	10.75	1.93	8.27	13.705	6.617	4.205	3.664	18.062	11.316	7.842	5.262	2.826	1.221	0.845	3.539	0.704	1.046	2.158	2.815	3.869	15.803	17.552	49.586	9.713	6.236	4.13	2.008	1.35	1.942	1.687	3.352	6.92	8.896	4.386	2.409	1.52	1.459	1.036	1.073	0.746	0.625	0.881	2.577	1.927	2.374	2.673	33.465	5.688	3.714	2.271	4.113	2.391	1.01	1.541	24.419	7.097	9.994	20.657	5.693	3.958	2.996	4.148	2.673	4.521	1.753	1.707	1.729	2.22	28.109	48.535	19.891	10.464	6.872	3.864	3.82	18.354	10.347	3.545	2.98	3.849	13.705	51.275	34.16	18.367	8.206	9.429	5.443	5.085	3.903	3.236	3.915	7.898	11.199	9.725	64.235	17.798	7.175	4.554	35.181	6.812	3.785	5.062	4.467	5.526	14.205	29.728	70.99	21.419	7.867	5.971	9.319	6.188	2.722	4.44	4.31	3.891	5.049	7.654	28.779	4.524	2.72	2.321	1.819	1.75	1.942	17.063	4.201	19.888	9.099	8.138	21.294	6.776	3.279	2.656	10.855	3.285	2.695	2.619	4.072	2.82	122.486	229.888	407.91	84.237	28.124	14.522	9.373	8.342	7.285	8.124	8.394	7.786	8.833	12.389	6.299	4.451	3.939	2.89	2.697	2.17	2.223	8.305	3.08	3.391	10.984	14.02	72.083];

Ev_Jiroft=[180.47	152.31	84.75	85.59	89.88	123.65	186.78	248.88	266.43	315.24	270.25	238.88	183.04	148.32	108.64	69.89	80.6	75.3	147.22	244.63	281.21	276.33	266.46	242.05	191.57	119.76	95.44	64.25	75.19	113.26	135.46	180.63	237.75	236.93	224.59	222.34	159.97	125.77	99.15	66.1	0	0	158.36	228.09	407.24	457.23	499.98	440.01	404.65	345.45	164.95	99.26	95.2	95.54	159.1	209.75	296.32	390.94	370.17	401	338.1	243	177.5	110	112	157	256.2	358.5	450.5	462	434.5	437.5	308.5	312	208	159	131.2	142	165.5	229.5	202.5	302	343	356	240	164	101	59.5	56.5	158.5	294	376.5	345	468	444	427	323	197.2	99.4	113.1	125.7	221.3	164.6	369.8	420.4	487.4	470	397.8	326	220	109.3	141.8	134.5	182.5	300.5	359.5	429	499	442.5	376	367.5	260.5	180	134.5	79.5	154.5	266	385	472	472	443	371	344	235.5	162	129	108.8	188.5	249.7	340	490	514.5	501	447.5	303	219	95	88.2	146	207.7	266.2	344.5	529	558.5	443.5	451	315	223.2	120.8	98.5	107	163.4	184.5	316.5	417.5	477	508	465.5	331.5	183	151	128	102.5	127.5	218.5	334.5	465	492	466	339	242.5	187.5	133	83.5	93	130.5	196	300	376.5	446	429	407	316	202	154.5	152.5	94	162	263.5	356	471	453	457	397	302.5	210	126.5	134	139	177.3	283	351	432	503	479	431	270	165	140	120.5	106	137.5	182];

R_Jiroft=[0	18	6	0	8	15.5	8	0	11.5	27	0	8	0	0	20.5	51	7	0	30	0	0	0	9	20	0	0	21	14.5	11	26	79	13	0	0	27	0	0	0	29	19	0	0	15.5	2.5	7.5	0	0	20	0	2	19.5	69.5	47	66	0	7	14	0	11.5	0	0	1	0	34	3	11.5	6.7	0	0	0	0	0	0	2	30.5	5	53.5	12	22	2.5	13	3.5	14	4	0	7	0	14.5	7	0	0	1.5	0	1	0.5	0.5	0	0	32	2	9.5	1	121.3	4.5	24.3	0	0	37.8	0	0	63.5	13.7	15.5	43.5	0	1.5	10	0	0	1	0	0	0	12.9	83	15	8	0.3	6.5	0	8.8	10	17.9	0	8	6	26	46	15.2	12.2	0.3	3.8	0	0	14.8	2.5	21.5	24.7	17	5.7	88	1.5	0	0	2	9	2	19.2	11.3	34.5	32	45.4	58	10	0	6	0	0	0	5.5	2.5	53	0	84	23.5	3	1	0	0	15.5	9	51	0	28.5	2	17.5	41	21	0	6	7.5	0	1	0	8	0	125.3	21	45.5	10	0	7	0	0	0	0	1.5	0.5	1	7.8	15.2	0	0	0.5	1	0	8	40.5	2	0.5	45	38	99];
T= numel(Q_Jiroft);

%Demand Total
De_Jiroft=[7.51	9.175	7.33	7.765	7.57	7.435	12.105	10.95	6.7	8.3	6.75	7.64	7.51	9.175	7.33	7.765	7.57	7.435	12.105	10.95	6.7	8.3	6.75	7.64	7.51	9.175	7.33	7.765	7.57	7.435	12.105	10.95	6.7	8.3	6.75	7.64	7.51	9.175	7.33	7.765	7.57	7.435	12.105	10.95	6.7	8.3	6.75	7.64	7.51	9.175	7.33	7.765	7.57	7.435	12.105	10.95	6.7	8.3	6.75	7.64	7.51	9.175	7.33	7.765	7.57	7.435	12.105	10.95	6.7	8.3	6.75	7.64	7.51	9.175	7.33	7.765	7.57	7.435	12.105	10.95	6.7	8.3	6.75	7.64	7.51	9.175	7.33	7.765	7.57	7.435	12.105	10.95	6.7	8.3	6.75	7.64	7.51	9.175	7.33	7.765	7.57	7.435	12.105	10.95	6.7	8.3	6.75	7.64	7.51	9.175	7.33	7.765	7.57	7.435	12.105	10.95	6.7	8.3	6.75	7.64	7.51	9.175	7.33	7.765	7.57	7.435	12.105	10.95	6.7	8.3	6.75	7.64	7.51	9.175	7.33	7.765	7.57	7.435	12.105	10.95	6.7	8.3	6.75	7.64	7.51	9.175	7.33	7.765	7.57	7.435	12.105	10.95	6.7	8.3	6.75	7.64	7.51	9.175	7.33	7.765	7.57	7.435	12.105	10.95	6.7	8.3	6.75	7.64	7.51	9.175	7.33	7.765	7.57	7.435	12.105	10.95	6.7	8.3	6.75	7.64	7.51	9.175	7.33	7.765	7.57	7.435	12.105	10.95	6.7	8.3	6.75	7.64	7.51	9.175	7.33	7.765	7.57	7.435	12.105	10.95	6.7	8.3	6.75	7.64	7.51	9.175	7.33	7.765	7.57	7.435	12.105	10.95	6.7	8.3	6.75	7.64	7.51	9.175	7.33	7.765	7.57	7.435	12.105];

%Deficit

Deficit_Jiroft = De_Jiroft - Re_Jiroft_T;

for i=1:T
    
    if Deficit_Jiroft(i)<0
        
        Deficit_Jiroft(i) = 0;
    end
    
end

%Demand min
Demin_Jiroft= [0	0	0	0	0	0	0	0	0	0	0	0	0	0	0	0	0	0	0	0	0	0	0	0	0	0	0	0	0	0	0	0	0	0	0	0	0	0	0	0	0	0	0	0	0	0	0	0	0	0	0	0	0	0	0	0	0	0	0	0	0	0	0	0	0	0	0	0	0	0	0	0	0	0	0	0	0	0	0	0	0	0	0	0	0	0	0	0	0	0	0	0	0	0	0	0	0	0	0	0	0	0	0	0	0	0	0	0	0	0	0	0	0	0	0	0	0	0	0	0	0	0	0	0	0	0	0	0	0	0	0	0	0	0	0	0	0	0	0	0	0	0	0	0	0	0	0	0	0	0	0	0	0	0	0	0	0	0	0	0	0	0	0	0	0	0	0	0	0	0	0	0	0	0	0	0	0	0	0	0	0	0	0	0	0	0	0	0	0	0	0	0	0	0	0	0	0	0	0	0	0	0	0	0	0	0	0	0	0	0	0	0	0	0	0	0	0	0	0	0	0	0	0];

%Demax
Demax_Jiroft=max(De_Jiroft);

Smin_Jiroft=20;
Smax_Jiroft=369;

%GroundWater Level(1)
Gw_L_Jiroft(1) = 627.922;
%Gw_L_Jiroft = zeros(1,T);
%Gw_L_Jiroft(1) = 627.922;

%%-------GroundWater Level-------------------------------------------------

load('ANN_Jiroft.mat');

for i=2:T
    
Gw_L_Jiroft(i)= sim(net,[Ev_Jiroft(i); R_Jiroft(i); Q_Jiroft(i); De_Jiroft(i); Re_G_Jiroft(i); Gw_L_Jiroft(i-1)]);

if Gw_L_Jiroft(i)>635
    
    P3_Jiroft(i) = (Gw_L_Jiroft(i)-635) * 10;
    
elseif Gw_L_Jiroft(i)<600
    
     P3_Jiroft(i) = (600-Gw_L_Jiroft(i)) * 10;
     
else
    
     P3_Jiroft(i) = 0;  
        
end

Delta_Gw_Jiroft(i-1) = abs(Gw_L_Jiroft(i-1) - Gw_L_Jiroft(i));

if Delta_Gw_Jiroft(i-1) > 1
    
    P2_Jiroft(i-1) = Delta_Gw_Jiroft(i-1) * 10;
    
else
    
    P2_Jiroft(i-1) = 0;
    
end

end

Penalty2_Jiroft = sum(P2_Jiroft);
Penalty3_Jiroft = sum(P3_Jiroft);


%%-----------------------------------------------------------------------------------------


% Zarayeb tabdil S be A
%a1 =-1E-09;
b_Jiroft1 = 3.00E-07;
c_Jiroft1 = -0.0002;
d_Jiroft1=0.0629;
e_Jiroft1=0.3467;

% Zarayeb tabdil S be H
%a2= -3E-08;
b_Jiroft2= 4.00E-06;
c_Jiroft2= -0.0028;
d_Jiroft2= 0.6835;
e_Jiroft2=1109;

% S(1)=Smin+(Smax-Smin)/2;
S_Jiroft(1)=94;

for i=1:T
    
    A_Jiroft(i)=e_Jiroft1+d_Jiroft1*S_Jiroft(i)+c_Jiroft1*S_Jiroft(i)^2+b_Jiroft1*S_Jiroft(i)^3; %#ok
    S_Jiroft(i+1)=S_Jiroft(i)+Q_Jiroft(i)-(A_Jiroft(i)*((Ev_Jiroft(i)-R_Jiroft(i))./1000))-Re_Jiroft(i); %#ok
    
    if S_Jiroft(i+1)>Smax_Jiroft;
        Sp_Jiroft(i)=S_Jiroft(i+1)-Smax_Jiroft;%#ok
        S_Jiroft(i+1)=Smax_Jiroft;%#ok
    else
        Sp_Jiroft(i)=0;%#ok
    end
    
        %penalty11
    
    if S_Jiroft(i)<Smin_Jiroft
        P1_Jiroft(i)=((S_Jiroft(i)-Smin_Jiroft)./Smin_Jiroft).^2;
    elseif S_Jiroft(i)>Smax_Jiroft
        P1_Jiroft(i)=((S_Jiroft(i)-Smax_Jiroft)./Smax_Jiroft).^2;
    else
        P1_Jiroft(i)=0;
    end
   
      
     % Total water objective calculation Demand
    
%    z_Jiroft1(i)=((Deficit_Jiroft(i))./Demax_Jiroft).^2+P1_Jiroft(i);%#ok
    z_Jiroft1(i)=(Deficit_Jiroft(i)).^2+P1_Jiroft(i);%#ok
    
   
end
% objective function

Z_Jiroft1=(sum(z_Jiroft1)) + Penalty2_Jiroft + Penalty3_Jiroft;

%%

f1 = (Z_Jiroft1 + Z_Safarud1 + Z_Baft1);

o=f1;
end
