# Supplementary material for: An artificial intelligence-based model for optimal conjunctive operation of surface and groundwater resources
Source: Nat Commun. 2024 Jan 16;15:553. doi: 10.1038/s41467-024-44758-6 (PMC10791678; doi:10.1038/s41467-024-44758-6)
Supplement: Supplementary file 4 — Supplementary Code 1 [file 41467_2024_44758_MOESM4_ESM.zip › Supplementary Code 1/SOS-MSA-ANN_Model_Code/SOS_Hybrid.m]

%____________________ 1. Reconnaissance phase : Pathfinder moths ____________________________________________________    
function [Lights,Light_fitness] =  SOS_Hybrid(Lights,Light_fitness,N,fobj,ub,lb)

ecosize=N;                   % ecosystem population size
%funnum=1;
%%

% --- Counters, Parameters & Matrix Initialization
[ lb ub dim ]=Objective_Function_details_Simulation_Model;

        maxFE=100; % maximum number of function evaluation
        Tol = 1e-12;
        globalMin = -500;
        globalMin = globalMin+Tol;
        n = dim;
FE=1;                           % Function of Evaluation Counter
eco=Lights;           % Ecosystem Matrix
fitness =Light_fitness;      % Fitness Matrix

% --- Main Looping
while FE<maxFE 
    
    for i=1:ecosize % Organisms' Looping
        
        % Update the best Organism
        [bestFitness,idx]=min(fitness); bestOrganism=eco(idx,:);
        
        %%%%%%%%%%%%%%%%%%%%%%%%%%%%%%%%%%%%%%%%%%%%%%%%%%%%%%%%%%%%%%%%%%%
        % Mutualism Phase
            % Choose organism j randomly other than organism i           
            j=i;
            while i==j
                seed=randperm(ecosize); 
                j=seed(1);                  
            end
            
            % Determine Mutual Vector & Beneficial Factor
            mutualVector=mean([eco(i,:);eco(j,:)]);
            BF1=round(1+rand); BF2=round(1+rand);
            
            % Calculate new solution after Mutualism Phase
            ecoNew1=eco(i,:)+rand(1,n).*(bestOrganism-BF1.*mutualVector); 
            ecoNew2=eco(j,:)+rand(1,n).*(bestOrganism-BF2.*mutualVector);
            ecoNew1=bound(ecoNew1,ub,lb); 
            ecoNew2=bound(ecoNew2,ub,lb);
                
            % Evaluate the fitness of the new solution
            fitnessNew1=fobj(ecoNew1);
            fitnessNew2=fobj(ecoNew2);
            
            % Accept the new solution if the fitness is better
            if fitnessNew1<fitness(i)
                fitness(i)=fitnessNew1;
                eco(i,:)=ecoNew1;
            end
            if fitnessNew2<fitness(j)
               fitness(j)=fitnessNew2;
               eco(j,:)=ecoNew2;
            end
            
            % Increase the number of function evaluation counter
      
            
        % End of Mutualism Phase 
        %%%%%%%%%%%%%%%%%%%%%%%%%%%%%%%%%%%%%%%%%%%%%%%%%%%%%%%%%%%%%%%%%%%    
        % Commensialism Phase
            
            % Choose organism j randomly other than organism i
            j=i;
            while i==j
                seed=randperm(ecosize); 
                j=seed(1);                  
            end
            
            % Calculate new solution after Commensalism Phase    
            ecoNew1=eco(i,:)+(rand(1,n)*2-1).*(bestOrganism-eco(j,:));
            ecoNew1=bound(ecoNew1,ub,lb);

            % Evaluate the fitness of the new solution
            fitnessNew1=fobj(ecoNew1);

            % Accept the new solution if the fitness is better
            if fitnessNew1<fitness(i)
                fitness(i)=fitnessNew1;
                eco(i,:)=ecoNew1;
            end
            
            % Increase the number of function evaluation counter
           
            
        % End of Commensalism Phase
        %%%%%%%%%%%%%%%%%%%%%%%%%%%%%%%%%%%%%%%%%%%%%%%%%%%%%%%%%%%%%%%%%%%
        % Parasitism Phase

            % Choose organism j randomly other than organism i 
            j=i;
            while i==j
                seed=randperm(ecosize);
                j=seed(1);
            end
            
            % Determine Parasite Vector & Calculate the fitness
            parasiteVector=eco(i,:);
            seed=randperm(n);           
            pick=seed(1:ceil(rand*n));  % select random dimension
            parasiteVector(:,pick)=rand(1,length(pick)).*(ub(pick)-lb(pick))+lb(pick);
            fitnessParasite=fobj(parasiteVector);
        
            % Kill organism j and replace it with the parasite 
            % if the fitness is lower than the parasite
            if fitnessParasite < fitness(j)
                fitness(j)=fitnessParasite;
                eco(j,:)=parasiteVector;
            end
            
            bestFitness11(FE)=bestFitness;
            
%            disp(['Iteration ' num2str(FE)  ', Best Cost = ' num2str(bestFitness11(FE))]);
            
%             
%  if mod(FE,200)==0
%      
%                         disp([num2str(-bestFitness11(FE))]);
%                         
%  end

            % Increase the number of function evaluation counter
            FE=FE+1;
        
        % End of Parasitism Phase
        %%%%%%%%%%%%%%%%%%%%%%%%%%%%%%%%%%%%%%%%%%%%%%%%%%%%%%%%%%%%%%%%%%%
             
    end % End of Organisms' Looping
    
    % Checking the termination criteria
    if bestFitness<globalMin
        break
    end
%   save s
end % End of Main Looping

% --- Update the best Organism
[bestFitness,idx]=min(fitness); bestOrganism=eco(idx,:);

Lights = eco;

Light_fitness = fitness;

% --- Display the result


%% --- Boundary Handling --- 
function a=bound(a,ub,lb)
a(a>ub)=ub(a>ub); a(a<lb)=lb(a<lb);
