# Supplementary material for: An artificial intelligence-based model for optimal conjunctive operation of surface and groundwater resources
Source: Nat Commun. 2024 Jan 16;15:553. doi: 10.1038/s41467-024-44758-6 (PMC10791678; doi:10.1038/s41467-024-44758-6)
Supplement: Supplementary file 4 — Supplementary Code 1 [file 41467_2024_44758_MOESM4_ESM.zip › Supplementary Code 1/SOS-MSA-ANN_Model_Code/SOS_MSA.m]

%______________________________________________________________________________________________
%  Moth Swarm Algorithm (MSA)- Symbiotic Organisms Search (SOS)- New Hybrid Algorithm                                                            
                                                                                               
%  Developed in MATLAB R2014a 
%                                                                                                     
%  Author and programmer: Saeid Akbarifard
%                                                                                                     
%         e-Mail: akbarifard_saeid@yahoo.com
%_______________________________________________________________________________________________

%  MSA-SOS Hybrid Algorithm                                                            
function [Best_pos,Best_score,Convergence_curve]=SOS_MSA(SearchAgents_no,Nc,G,ub,lb,d,fobj)
%Initialize the fitnesses and positions of moths
[Moth_pos,Moth_fitness]=initialization(SearchAgents_no,d,ub,lb,fobj);
[Moth_fitness location]=sort(Moth_fitness);Moth_pos=Moth_pos(location,:);
Convergence_curve=inf*ones(1,G-1);
g=1;% Loop counter
% Main loop
while g<G 
pMoth_pos=Moth_pos;pMoth_fitness=Moth_fitness; 
%____________________ 1. Reconnaissance phase : Pathfinder moths ____________________________________________________    

Lights=Moth_pos(1:Nc,:);   Light_fitness=Moth_fitness(1:Nc); % best moths considered to be pathfinders

[Lights,Light_fitness] = SOS_Hybrid(Lights,Light_fitness,Nc,fobj,ub,lb); % improve pathfinders

Moth_fitness(1:Nc)=Light_fitness;      Moth_pos(1:Nc,:)=Lights; % insertion in the swarm

% Sharing of luminescence intensities using Eq.(12). 
for i=1:Nc
    if Light_fitness(i)>=0;
        Light_fitness(i)=1/(1+Light_fitness(i));
    else
        Light_fitness(i)=1+abs(Light_fitness(i));
    end
end

for i=1:Nc;
    probability(i)=Light_fitness(i)/sum(Light_fitness);
end %#ok<*AGROW>

[VV,R] = histc(rand(1,SearchAgents_no),cumsum([0;probability(:)]));a1 = 1:Nc;new_Light = Lights(a1(R),:);

%__________________2. Transverse orientation phase : prospector moths_________________________________    
% inspired from Moth-flame Optimization (MFO) [14]: with each variable as an integrated unit

Predictor_no=round((SearchAgents_no-Nc)*(1-g/(G))); %No. of prospectors using Eq.(14).
a=-1-g/G;

for i=Nc+1:Predictor_no+Nc %#ok<*NBRAK>
       t=(a-1)*rand()+1; spiral=exp(t).*cos(t.*2*pi);    
       D_to_Light=abs(new_Light(i,:)-Moth_pos(i,:));
       Moth_pos(i,:)=D_to_Light.*spiral+new_Light(i,:);% updating prospectors using Eq.(15)          
end

% Return back prospectors that go beyond the boundaries
Moth_pos(Nc+1:Predictor_no+Nc,:) =Bound_Checking(Moth_pos(Nc+1:Predictor_no+Nc,:),ub,lb);

%Fitness evaluation for prospectors
for i2 = Nc+1:Predictor_no+Nc
 Moth_fitness(i2,:) = fobj(Moth_pos(i2,:));
end

[gbest, location] = min(Moth_fitness);    gx = Moth_pos(location,:);

%_______________________ 3. Celestial navigation phase: onlooker moths____________________
% 

% 3.1 Gaussian walks
 x3=round((SearchAgents_no-Predictor_no-Nc)*1/2);j2=SearchAgents_no;

 for j1=1:x3%#ok<*ALIGN> 
    j2=j1+Predictor_no+Nc;
    % updating prospectors using Eqs.(16-17)
    Moth_pos(j2,:)=normrnd(gx(1,:),(log(g)/g)*(abs((Moth_pos(j2,:)-gx(1,:)))), [1 size(Moth_pos,2)])+(randn*gx(1,:)-randn*Moth_pos(j2,:));%gaussian(large step away)
 
    out=Moth_pos(j2,:)<lb | Moth_pos(j2,:) > ub;
    Moth_pos(j2,out)=normrnd(pMoth_pos(j2,out),(abs((rand*pMoth_pos(j2,out)-rand*gx(1,out)))), [1 size(Moth_pos(j2,out),2)]);%(step around);    
 end
   
% 3.2 Associative learning mechanism with immediate memory (ALIM)
x3=SearchAgents_no-j2; % no. of onlookers moves with ALIM

for j1=1:x3%#ok<*ALIGN> 
    j3=j1+j2;
    % updating prospectors using Eq.(18)
    Moth_pos(j3,:)=Moth_pos(j3,:)+0.001*unifrnd(lb-Moth_pos(j3,:),ub-Moth_pos(j3,:))+(2*g/G)*rand(size(gx)).*(gx(1,:)-Moth_pos(j3,:))+(1-g/G)*rand(size(gx)).*(new_Light(j3,:)-Moth_pos(j3,:));%step away like PSO
end

% Apply Position Limits for onlookers
Moth_pos(Predictor_no+Nc+1:SearchAgents_no,:) = Bound_Checking(Moth_pos(Predictor_no+Nc+1:SearchAgents_no,:),ub,lb);

%Fitness evaluation for onlookers 
for i2 = Predictor_no+Nc+1:SearchAgents_no
Moth_fitness(i2,:) = fobj(Moth_pos(i2,:));
end
%===================================================================== 
% select the best moths
[Moth_fitness,I]=unique([Moth_fitness, pMoth_fitness],'first');  Moth_fitness=Moth_fitness(1:SearchAgents_no);
dMoth_pos=[Moth_pos; pMoth_pos];Moth_pos=dMoth_pos(I(1:SearchAgents_no),:);
% Find the global best solution
[Best_score, location] = min(Moth_fitness);    Best_pos = Moth_pos(location,:);

Convergence_curve(g)=Best_score;
   
% Display the iteration and best optimum obtained so far
 %   if mod(g,50)==0 
        display(['At iteration: ', num2str(g), ' Best fitness is: ', num2str(Best_score)]);
 %   end
    g=g+1; 
    
    save A
end
