# Supplementary material for: An artificial intelligence-based model for optimal conjunctive operation of surface and groundwater resources
Source: Nat Commun. 2024 Jan 16;15:553. doi: 10.1038/s41467-024-44758-6 (PMC10791678; doi:10.1038/s41467-024-44758-6)
Supplement: Supplementary file 5 — Source Data [file 41467_2024_44758_MOESM5_ESM.xlsx]

## Sheet: Baft Raw Data
				2000-2001												2001-2002												2002-2003												2003-2004
Surface water data			Unit	October	November	December	January	February	March	April	May	June	July	August	September	October	November	December	January	February	March	April	May	June	July	August	September	October	November	December	January	February	March	April	May	June	July	August	September	October	November	December	January	February	March	April	May	June	July
	Precipitation		mm	5	0	58	8	22	24.5	5	0	30	0	0	0	0	0	46	93.5	39	59	79	0	0	0	1	2	0	10	43	47	71	52	139	24	0	19	4	0	39.5	0	0	0	0	5.5	46	7	0	0
	Total volume	Inflow	MCM	0.3888	0.20736	0.69984	0.72576	0.88128	0.826848	0.883872	0.723168	0.374976	0.428544	0.53568	0.508896	0.5184	0.31104	1.01088	2.56608	1.99584	0.927072	2.22307	1.4999	0.589248	0.562464	0.776736	0.562464	0.49248	0.31104	1.96992	2.61792	2.41056	1.0273	1.87488	1.28563	0.589248	0.53568	0.696384	0.562464	0.44064	0.33696	3.26592	2.69568	2.95488	1.17763	1.44634	1.01779	0.589248	0.508896
	Useful volume		MCM	46	46	46	46	46	46	46	46	46	46	46	46	46	46	46	46	46	46	46	46	46	46	46	46	46	46	46	46	46	46	46	46	46	46	46	46	46	46	46	46	46	46	46	46	46	46
	Dead volume		MCM	0.5	0.5	0.5	0.5	0.5	0.5	0.5	0.5	0.5	0.5	0.5	0.5	0.5	0.5	0.5	0.5	0.5	0.5	0.5	0.5	0.5	0.5	0.5	0.5	0.5	0.5	0.5	0.5	0.5	0.5	0.5	0.5	0.5	0.5	0.5	0.5	0.5	0.5	0.5	0.5	0.5	0.5	0.5	0.5	0.5	0.5
	Evaporation		mm	285.5	158.1	62.4	65.4	66.4	147.1	170.9	202.3	250.5	241.6	309.8	295	194.4	175.5	114.5	79.9	78.9	120.7	177.1	239	355.7	417.3	391.6	297.2	239.5	156	112.3	68.1	73.8	137	132.2	223.5	284.8	371.2	355.2	350.8	180.2	141.7	91.2	69.9	64.2	116.4	143.9	243.7	295.8	349.8
	Water demand		MCM	0.96	0.862	1.394	0.612	0.862	1.31	2.845	2.895	2.215	1.125	1.125	1.195	0.96	0.862	1.394	0.612	0.862	1.31	2.845	2.895	2.215	1.125	1.125	1.195	0.96	0.862	1.394	0.612	0.862	1.31	2.845	2.895	2.215	1.125	1.125	1.195	0.96	0.862	1.394	0.612	0.862	1.31	2.845	2.895	2.215	1.125
	Minimum Water demand		MCM	0.03	0.03	0.07	0.2	0.44	0.48	1.25	0.54	0.24	0.14	0.1	0.08	0.03	0.03	0.07	0.2	0.44	0.48	1.25	0.54	0.24	0.14	0.1	0.08	0.03	0.03	0.07	0.2	0.44	0.48	1.25	0.54	0.24	0.14	0.1	0.08	0.03	0.03	0.07	0.2	0.44	0.48	1.25	0.54	0.24	0.14
				2002-2003											2003-2004												2004-2005												2005-2006
Groundwater data			Unit	November	December	January	February	March	April	May	June	July	August	September	October	November	December	January	February	March	April	May	June	July	August	September	October	November	December	January	February	March	April	May	June	July	August	September	October	November	December	January	February	March	April	May	June	July	August
	Evaporation (Ev)		mm	239.5	156	112.3	68.1	73.8	137	132.2	223.5	284.8	371.2	355.2	350.8	180.2	141.7	91.2	69.9	64.2	116.4	143.9	243.7	295.8	349.8	369.9	349.7	202.2	116.8	96.1	47.4	59	103.8	181.6	228.4	306	429.1	353.1	322.5	243	187.6	120.5	63.7	100.3	142.2	176.2	253.5	338.4	466.3
	River inflow (Hy)		MCM	0.49248	0.31104	1.96992	2.61792	2.41056	1.0273	1.87488	1.28563	0.589248	0.53568	0.696384	0.562464	0.44064	0.33696	3.26592	2.69568	2.95488	1.17763	1.44634	1.01779	0.589248	0.508896	0.616032	0.53568	0.44064	0.3888	1.27008	4.1472	6.3504	6.86534	4.79434	2.19629	0.991008	0.93744	1.01779	0.696384	0.41472	0.28512	0.85536	1.19232	1.32192	1.00224	0.776736	0.6696	0.321408	0.428544
	Precipitation (Pr)		mm	0	10	43	47	71	52	139	24	0	19	4	0	39.5	0	0	0	0	5.5	46	7	0	0	0	0	0	12	83	141	105	108	18	0	2	0	17	0	0	28	2	67	0	32	25	3	0	0
	Total demand (De)		MCM	0.96	0.862	1.394	0.612	0.862	1.31	2.845	2.895	2.215	1.125	1.125	1.195	0.96	0.862	1.394	0.612	0.862	1.31	2.845	2.895	2.215	1.125	1.125	1.195	0.96	0.862	1.394	0.612	0.862	1.31	2.845	2.895	2.215	1.125	1.125	1.195	0.96	0.862	1.394	0.612	0.862	1.31	2.845	2.895	2.215	1.125
	Aquifer exploitation (G)		MCM	5.20167	5.20167	5.20167	5.20167	5.20167	5.02828	5.37506	5.37506	5.37506	5.37506	5.37506	5.37506	5.20167	5.20167	5.20167	5.20167	5.20167	5.02828	5.37506	5.37506	5.37506	5.37506	5.37506	5.37506	0.483568	0.483568	0.483568	0.483568	0.483568	0.467449	0.499687	0.499687	0.499687	0.499687	0.499687	0.499687	0.766356	0.766356	0.766356	0.766356	0.766356	0.740811	0.791901	0.791901	0.791901	0.791901
	groundwater level (Lev_G)		MASL	2023.84	2023.86	2023.88	2023.89	2024.15	2024.26	2024.5	2024.32	2024.26	2024.24	2024.4	2024.44	2024.44	2024.44	2024.35	2024.45	2024.48	2024.33	2024.31	2024.3	2024.32	2024.38	2024.47	2024.43	2024.34	2024.16	2024.08	2023.95	2023.88	2023.94	2023.92	2023.9	2023.73	2023.77	2023.7	2023.74	2023.7	2023.63	2023.6	2023.56	2023.53	2023.5	2022.94	2022.9	2022.85	2022.86
[truncated: 177 more columns]

## Sheet: Rabor Raw Data
				2000-2001												2001-2002												2002-2003												2003-2004
Surface water data			Unit	October	November	December	January	February	March	April	May	June	July	August	September	October	November	December	January	February	March	April	May	June	July	August	September	October	November	December	January	February	March	April	May	June	July	August	September	October	November	December	January	February	March	April	May	June	July
	Precipitation		mm	3	0	33	8	14	14	5	0	23	11	0	3	0	0	16.5	70.5	10	48	26	4	0	0	0	0	0	7.5	17	19.5	60	43.5	43	22	0	23	4	0	14	0	25	43	30	11	8	0	0	0
	Total volume	Inflow	MCM	0	0.21	0.6	0.88	0.96	0.83	0.48	0.4	0.51	0.37	0.27	0	0	0	0.13	2.95	3.53	6.89	5.3	1.98	0.86	0.11	0.03	0.03	0.03	0.05	0.29	0.65	3.01	3.26	34.5	3.64	0.99	0.4	0.29	0.05	0.08	0.39	1.4	2.93	4.82	2.15	2.65	2.25	0.67	0.11
	Useful volume		MCM	73.4	73.4	73.4	73.4	73.4	73.4	73.4	73.4	73.4	73.4	73.4	73.4	73.4	73.4	73.4	73.4	73.4	73.4	73.4	73.4	73.4	73.4	73.4	73.4	73.4	73.4	73.4	73.4	73.4	73.4	73.4	73.4	73.4	73.4	73.4	73.4	73.4	73.4	73.4	73.4	73.4	73.4	73.4	73.4	73.4	73.4
	Dead volume		MCM	17.3	17.3	17.3	17.3	17.3	17.3	17.3	17.3	17.3	17.3	17.3	17.3	17.3	17.3	17.3	17.3	17.3	17.3	17.3	17.3	17.3	17.3	17.3	17.3	17.3	17.3	17.3	17.3	17.3	17.3	17.3	17.3	17.3	17.3	17.3	17.3	17.3	17.3	17.3	17.3	17.3	17.3	17.3	17.3	17.3	17.3
	Evaporation		mm	136	109	67	66	76	94	135	191	209	206	177	155	136	109	67	66	76	94	135	191	209	206	177	155	136	109	67	66	76	94	135	191	209	206	177	155	136	109	67	66	76	94	135	191	209	206
	Water demand		MCM	1.05	1.3	1.52	1.3	2.57	3.56	4.77	3.75	3.72	2.4	2.6	2.05	1.05	1.3	1.52	1.3	2.57	3.56	4.77	3.75	3.72	2.4	2.6	2.05	1.05	1.3	1.52	1.3	2.57	3.56	4.77	3.75	3.72	2.4	2.6	2.05	1.05	1.3	1.52	1.3	2.57	3.56	4.77	3.75	3.72	2.4
	Minimum Water demand		MCM	0.26	0.32	0.37	0.32	0.63	0.87	1.17	0.92	0.91	0.59	0.64	0.5	0.26	0.32	0.37	0.32	0.63	0.87	1.17	0.92	0.91	0.59	0.64	0.5	0.26	0.32	0.37	0.32	0.63	0.87	1.17	0.92	0.91	0.59	0.64	0.5	0.26	0.32	0.37	0.32	0.63	0.87	1.17	0.92	0.91	0.59
				2002-2003											2003-2004												2004-2005												2005-2006
Groundwater data			Unit	November	December	January	February	March	April	May	June	July	August	September	October	November	December	January	February	March	April	May	June	July	August	September	October	November	December	January	February	March	April	May	June	July	August	September	October	November	December	January	February	March	April	May	June	July	August
	Evaporation (Ev)		mm	0.136	0.109	0.067	0.066	0.076	0.094	0.135	0.191	0.209	0.206	0.177	0.155	0.136	0.109	0.067	0.066	0.076	0.094	0.135	0.191	0.209	0.206	0.177	0.155	0.136	0.109	0.067	0.066	0.076	0.094	0.135	0.191	0.209	0.206	0.177	0.155	0.136	0.109	0.067	0.066	0.076	0.094	0.135	0.191	0.209	0.206
	River inflow (Hy)		MCM	0.03	0.05	0.29	0.65	3.01	3.26	34.5	3.64	0.99	0.4	0.29	0.05	0.08	0.39	1.4	2.93	4.82	2.15	2.65	2.25	0.67	0.11	0.03	0.03	0	0.1	0.73	7.08	8.53	14.13	8.79	2.6	1.45	0.56	0.13	0.05	0.34	0.54	1.06	1.58	1.19	0.8	0.8	0.19	0.08	0.03
	Precipitation (Pr)		mm	0	7.5	17	19.5	60	43.5	43	22	0	23	4	0	14	0	25	43	30	11	8	0	0	0	0	0	0	9	34	61	131	86	0	6	0	0	0	0	0	16	0	18.7	6	21.5	17	4	0	0
	Total demand (De)		MCM	1.05	1.3	1.52	1.3	2.57	3.56	4.77	3.75	3.72	2.4	2.6	2.05	1.05	1.3	1.52	1.3	2.57	3.56	4.77	3.75	3.72	2.4	2.6	2.05	1.05	1.3	1.52	1.3	2.57	3.56	4.77	3.75	3.72	2.4	2.6	2.05	1.05	1.3	1.52	1.3	2.57	3.56	4.77	3.75	3.72	2.4
	Aquifer exploitation (G)		MCM	2.10247	2.10247	2.10247	2.10247	2.10247	2.03238	2.17255	2.17255	2.17255	2.17255	2.17255	2.17255	2.10247	2.10247	2.10247	2.10247	2.10247	2.03238	2.17255	2.17255	2.17255	2.17255	2.17255	2.17255	0.391267	0.391267	0.391267	0.391267	0.391267	0.378225	0.40431	0.40431	0.40431	0.40431	0.40431	0.40431	0.373862	0.373862	0.373862	0.373862	0.373862	0.3614	0.386324	0.386324	0.386324	0.386324
	groundwater level (Lev_G)		MASL	2021.21	2021.05	2020.86	2020.96	2020.97	2020.98	2020.72	2020.65	2020.67	2020.55	2020.45	2020.09	2020.16	2020.07	2019.95	2019.76	2019.88	2019.91	2019.6	2019.47	2019.26	2019.27	2018.98	2018.85	2018.69	2018.65	2018.53	2018.59	2018.7	2018.71	2018.41	2018.24	2018.14	2018.03	2017.91	2017.8	2017.73	2017.54	2017.54	2017.53	2017.58	2017.4	2017.2	2017.04	2016.86	2016.75
[truncated: 177 more columns]

## Sheet: Jiroft Raw Data
				2000-2001												2001-2002												2002-2003												2003-2004
Surface water data			Unit	October	November	December	January	February	March	April	May	June	July	August	September	October	November	December	January	February	March	April	May	June	July	August	September	October	November	December	January	February	March	April	May	June	July	August	September	October	November	December	January	February	March	April	May	June	July
	Precipitation		mm	0	18	6	0	8	15.5	8	0	11.5	27	0	8	0	0	20.5	51	7	0	30	0	0	0	9	20	0	0	21	14.5	11	26	79	13	0	0	27	0	0	0	29	19	0	0	15.5	2.5	7.5	0
	Total volume	Inflow	MCM	1.51	2.11	3.78	5.54	4.76	5.92	3.07	1.95	1.48	8.88	0.32	3.13	1.99	2.47	4.64	20.59	9.92	35.44	27.01	6.02	1.04	0.8	0.25	0.58	0.27	6.16	3.54	4.88	13.78	28.72	163.71	17.09	1.32	16.7	12.36	0.65	0.6	0.49	2.92	7.58	13.24	2.51	2.43	0.34	0.53	0.34
	Useful volume		MCM	73.98	66.85	62.18	58.36	54.34	52.14	46.78	40.51	33	33.25	24.7	20.54	15.12	8.62	5.74	21.29	24.43	52.5	71.85	69.71	62.73	54.42	44.58	35.36	26.97	22.43	18.67	15.89	24.37	45.89	203.13	213.64	206.33	210.53	204.19	189.64	177.63	167.4	162.95	163.45	167.34	161.69	152.87	141.8	129.26	116.97
	Dead volume		MCM	20	20	20	20	20	20	20	20	20	20	20	20	20	20	20	20	20	20	20	20	20	20	20	20	20	20	20	20	20	20	20	20	20	20	20	20	20	20	20	20	20	20	20	20	20	20
	Evaporation		mm	180.47	152.31	84.75	85.59	89.88	123.65	186.78	248.88	266.43	315.24	270.25	238.88	183.04	148.32	108.64	69.89	80.6	75.3	147.22	244.63	281.21	276.33	266.46	242.05	191.57	119.76	95.44	64.25	75.19	113.26	135.46	180.63	237.75	236.93	224.59	222.34	159.97	125.77	99.15	66.1	0	0	158.36	228.09	407.24	457.23
	Water demand		MCM	4.96	4.31	3.66	3.18	3.5	4.24	5.78	6.35	6.92	7.65	7.25	6.1	4.96	4.31	3.66	3.18	3.5	4.24	5.78	6.35	6.92	7.65	7.25	6.1	4.96	4.31	3.66	3.18	3.5	4.24	5.78	6.35	6.92	7.65	7.25	6.1	4.96	4.31	3.66	3.18	3.5	4.24	5.78	6.35	6.92	7.65
	Minimum Water demand		MCM	0.6	0.7	1.3	2.9	7.1	9.7	29	12.8	5.4	3.4	2.5	1.9	0.6	0.7	1.3	2.9	7.1	9.7	29	12.8	5.4	3.4	2.5	1.9	0.6	0.7	1.3	2.9	7.1	9.7	29	12.8	5.4	3.4	2.5	1.9	0.6	0.7	1.3	2.9	7.1	9.7	29	12.8	5.4	3.4
				2002-2003											2003-2004												2004-2005												2005-2006
Groundwater data			Unit	November	December	January	February	March	April	May	June	July	August	September	October	November	December	January	February	March	April	May	June	July	August	September	October	November	December	January	February	March	April	May	June	July	August	September	October	November	December	January	February	March	April	May	June	July	August
	Evaporation (Ev)		mm	191.57	119.76	95.44	64.25	75.19	113.26	135.46	180.63	237.75	236.93	224.59	222.34	159.97	125.77	99.15	66.1	0	0	158.36	228.09	407.24	457.23	499.98	440.01	404.65	345.45	164.95	99.26	95.2	95.54	159.1	209.75	296.32	390.94	370.17	401	338.1	243	177.5	110	112	157	256.2	358.5	450.5	462
	River inflow (Hy)		MCM	0.27	6.16	3.54	4.88	13.78	28.72	163.71	17.09	1.32	16.7	12.36	0.65	0.6	0.49	2.92	7.58	13.24	2.51	2.43	0.34	0.53	0.34	1.28	1.04	0.31	0.5	1.4	35.14	53.26	126.36	74.41	19.14	10.75	1.93	8.27	13.705	6.617	4.205	3.664	18.062	11.316	7.842	5.262	2.826	1.221	0.845
	Precipitation (Pr)		mm	0	0	21	14.5	11	26	79	13	0	0	27	0	0	0	29	19	0	0	15.5	2.5	7.5	0	0	20	0	2	19.5	69.5	47	66	0	7	14	0	11.5	0	0	1	0	34	3	11.5	6.7	0	0	0
	Total demand (De)		MCM	4.96	4.31	3.66	3.18	3.5	4.24	5.78	6.35	6.92	7.65	7.25	6.1	4.96	4.31	3.66	3.18	3.5	4.24	5.78	6.35	6.92	7.65	7.25	6.1	4.96	4.31	3.66	3.18	3.5	4.24	5.78	6.35	6.92	7.65	7.25	6.1	4.96	4.31	3.66	3.18	3.5	4.24	5.78	6.35	6.92	7.65
	Aquifer exploitation (G)		MCM	55.8352	55.8352	55.8352	55.8352	55.8352	53.974	57.6964	57.6964	57.6964	57.6964	57.6964	57.6964	55.8352	55.8352	55.8352	55.8352	55.8352	53.974	57.6964	57.6964	57.6964	57.6964	57.6964	57.6964	78.8464	78.8464	78.8464	78.8464	78.8464	76.2182	77.5767	77.5767	77.5767	77.5767	77.5767	77.5767	54.1961	54.1961	54.1961	54.1961	54.1961	52.3896	53.895	53.895	53.895	53.895
	groundwater level (Lev_G)		MASL	625.917	625.783	625.666	625.633	625.669	625.579	625.493	625.287	625.147	625.069	625.007	624.906	624.836	624.723	624.64	624.617	624.614	624.527	624.379	624.174	624.028	623.904	623.786	623.623	623.472	623.399	623.408	623.299	623.346	623.469	623.595	623.501	623.525	623.393	623.347	623.361	623.342	623.321	623.308	623.294	623.335	623.308	623.156	622.772	622.648	622.401
[truncated: 177 more columns]

## Sheet: Figure 1 Row 1
		Long-term monthly average
Total withdrawal from surface water and Groundwater		October	November	December	January	February	March	April	May	June	July	August	September
Groundwater	SOS-MSA-ANN	1.00427	0.933553	0.982986	0.741089	0.743095	0.941	1.50431	1.32653	1.375	0.939393	1.11394	1.0554
Surface water	MSA-ANN	0.928104	0.872693	0.954585	0.730852	0.732773	0.916275	1.515	1.33804	1.34085	0.900112	1.09064	0.965499
Demand	SOS-ANN	0.916092	0.888484	0.894718	0.727253	0.745052	0.938745	1.515	1.32261	1.3524	0.901126	1.0903	0.998876
	Total demands	1.005	0.94	0.99	0.7475	0.7475	0.941	1.515	1.34	1.375	0.94	1.125	1.06
	Re_Baft	Long-term monthly average
		October	November	December	January	February	March	April	May	June	July	August	September
	SOS-MSA-ANN	0.680481	0.601272	0.67778	0.496954	0.641519	0.751447	1.3637	0.941575	0.896945	0.580526	0.873015	0.703412
	MSA-ANN	0.577254	0.520253	0.5893	0.473208	0.599802	0.724318	1.36944	0.978229	0.756063	0.511759	0.785012	0.590116
	SOS-ANN	0.587108	0.56564	0.553051	0.516482	0.624437	0.727823	1.39884	1.03818	0.91472	0.630628	0.638582	0.635328
	G_Baft	Long-term monthly average
		October	November	December	January	February	March	April	May	June	July	August	September
	SOS-MSA-ANN	0.323787	0.332281	0.305206	0.244135	0.101576	0.189553	0.140607	0.384956	0.478055	0.358867	0.240926	0.351991
	MSA-ANN	0.35085	0.35244	0.365285	0.257644	0.132971	0.191957	0.145559	0.359808	0.584791	0.388352	0.305624	0.375383
	SOS-ANN	0.328984	0.322844	0.341668	0.210771	0.120614	0.210921	0.116155	0.284431	0.437681	0.270498	0.451715	0.363548

## Sheet: Figure 1 Row 2
		Long-term monthly average
Total withdrawal from surface water and Groundwater		October	November	December	January	February	March	April	May	June	July	August	September
Groundwater	SOS-MSA-ANN	1.03647	1.2918	1.50633	1.27765	2.56838	3.54876	4.76965	3.7146	3.69893	2.39894	2.59671	2.02876
Surface water	MSA-ANN	1.02043	1.26921	1.45252	1.24456	2.35756	3.44383	4.71484	3.63193	3.60922	2.35266	2.47046	1.94762
Demand	SOS-ANN	1.02957	1.28977	1.49702	1.26999	2.4995	3.55147	4.75155	3.71271	3.64465	2.35025	2.4656	1.98038
	Total demands	1.05	1.3	1.52	1.3	2.57	3.56	4.77	3.75	3.72	2.4	2.6	2.05
	Re_Rabor	Long-term monthly average
		October	November	December	January	February	March	April	May	June	July	August	September
	SOS-MSA-ANN	0.619142	0.76818	1.06147	0.883774	1.72027	2.374	3.05185	2.32545	2.3463	1.73835	1.7754	1.38995
	MSA-ANN	0.660801	0.73414	0.920632	0.81622	1.55377	2.4107	3.21531	2.23415	2.34357	1.67814	1.63761	1.31569
	SOS-ANN	0.676958	0.890286	0.932504	0.847516	1.65446	2.32624	3.51538	2.53135	2.50871	1.55952	1.63635	1.23675
	G_Rabor	Long-term monthly average
		October	November	December	January	February	March	April	May	June	July	August	September
	SOS-MSA-ANN	0.41733	0.523618	0.444861	0.393874	0.848109	1.17476	1.7178	1.38915	1.35263	0.660591	0.821306	0.638819
	MSA-ANN	0.359625	0.535072	0.531888	0.428336	0.803794	1.03313	1.49952	1.39777	1.26565	0.67452	0.832858	0.631924
	SOS-ANN	0.352617	0.399483	0.564521	0.422473	0.845039	1.22523	1.23617	1.18136	1.13593	0.790738	0.82925	0.743635

## Sheet: Figure 1 Row 3
		Long-term monthly average
Total withdrawal from surface water and Groundwater		October	November	December	January	February	March	April	May	June	July	August	September
Groundwater	SOS-MSA-ANN	4.96	4.31	3.66	3.18	3.5	4.24	5.78	6.35	6.86205	7.65	7.13162	6.1
Surface water	MSA-ANN	4.96	4.31	3.66	3.18	3.5	4.24	5.78	6.35	6.86769	7.53405	7.01613	6.1
Demand	SOS-ANN	4.96	4.31	3.66	3.18	3.5	4.24	5.78	6.35	6.85308	7.62257	6.73362	5.98191
	Total demands	4.96	4.31	3.66	3.18	3.5	4.24	5.78	6.35	6.92	7.65	7.25	6.1
	Re_Jiroft	Long-term monthly average
		October	November	December	January	February	March	April	May	June	July	August	September
	SOS-MSA-ANN	3.97547	4.10356	3.4106	2.96718	3.31663	4.03566	5.57	5.56611	4.08274	4.96301	4.20764	4.78767
	MSA-ANN	3.79094	4.29203	3.51796	2.93436	3.24245	3.9695	5.54568	5.75563	3.78293	4.44026	3.6258	3.86383
	SOS-ANN	4.0161	4.12903	3.37364	3.117	3.4164	3.72346	5.60383	5.57701	4.72919	5.04818	3.8629	4.10222
	G_Jiroft	Long-term monthly average
		October	November	December	January	February	March	April	May	June	July	August	September
	SOS-MSA-ANN	0.98453	0.206438	0.249403	0.212822	0.183374	0.204342	0.209997	0.783893	2.7793	2.68699	2.92398	1.31233
	MSA-ANN	1.16906	0.017968	0.142041	0.245644	0.257545	0.2705	0.234324	0.594374	3.08475	3.0938	3.39032	2.23617
	SOS-ANN	0.943897	0.180969	0.286363	0.0629957	0.0835972	0.516536	0.176168	0.772989	2.12389	2.57439	2.87072	1.8797

## Sheet: Figure 2a
		Long-term monthly average
		October	November	December	January	February	March	April	May	June	July	August	September
	SOS-MSA-ANN	2017.39	2017.2	2017.31	2017.32	2017.47	2017.38	2017.23	2017.34	2016.92	2016.9	2016.89	2016.88
	MSA-ANN	2017.36	2017.16	2017.25	2017.25	2017.23	2017.16	2016.95	2017.23	2016.9	2016.88	2016.8	2016.84
	SOS-ANN	2017.37	2017.19	2017.28	2017.31	2017.3	2017.2	2016.93	2017.2	2016.88	2016.89	2016.79	2016.84
	Observed	2015.24	2015.15	2015.14	2015.13	2015.16	2015.12	2014.98	2014.87	2014.77	2014.65	2014.58	2014.45

## Sheet: Figure 2b
		Long-term monthly average
		October	November	December	January	February	March	April	May	June	July	August	September
	SOS-MSA-ANN	2016.97	2017.1	2017.06	2016.91	2017.34	2017.31	2016.97	2016.94	2016.71	2016.74	2016.68	2016.66
	MSA-ANN	2016.32	2016.31	2016.39	2016.3	2016.83	2016.79	2016.71	2016.63	2016.35	2016.26	2016.29	2016.14
	SOS-ANN	2016.31	2016.1	2016.14	2016.13	2016.77	2016.69	2016.52	2016.39	2016.28	2016.29	2016.27	2016.2
	Observed	2015.24	2015.15	2015.14	2015.13	2015.16	2015.12	2014.98	2014.87	2014.77	2014.65	2014.58	2014.45

## Sheet: Figure 2c
		Long-term monthly average
		October	November	December	January	February	March	April	May	June	July	August	September
	SOS-MSA-ANN	624.472	624.244	623.846	623.508	623.456	623.69	624.289	624.47	624.378	624.259	624.231	624.326
	MSA-ANN	624.142	623.889	623.471	623.146	623.07	623.309	623.914	624.144	624.047	623.93	623.897	623.969
	SOS-ANN	623.736	623.466	623.057	622.699	622.639	622.861	623.452	623.699	623.621	623.498	623.463	623.543
	Observed	619.686	619.573	619.576	619.55	619.599	619.518	619.432	619.257	619.158	619.02	618.947	618.833

## Sheet: Figure 3
		2001	2002	2003	2004	2005	2006	2007	2008	2009	2010	2011	2012	2013	2014	2015	2016	2017	2018	2019
Demand		107.216	107.216	107.216	107.216	107.216	107.216	107.216	107.216	107.216	107.216	107.216	107.216	107.216	107.216	107.216	107.216	107.216	107.216	52.586
SOS-MSA-ANN	Surface water	81.1968	79.782	73.9601	89.8419	84.4905	76.036	76.0224	75.8854	73.0166	80.3101	85.2995	84.9947	77.6411	76.4231	76.5526	82.6961	83.5061	87.4666	42.4317
	Groundwater	25.3448	26.8516	32.519	16.8948	22.5014	30.2351	30.564	31.1609	33.9193	26.8985	21.9136	21.872	29.491	30.7818	30.5818	23.5509	23.1088	19.4393	10.0793
MSA-ANN	Surface water	78.8205	74.9677	72.0919	83.3157	79.9454	72.3456	73.8772	75.2985	78.2806	78.9224	78.9902	74.9138	71.0261	75.3798	74.0517	81.3662	79.5101	79.1964	41.782
	Groundwater	27.924	30.3838	33.1172	21.192	23.9038	32.426	31.3303	29.6592	27.7514	27.4886	27.7639	30.6453	34.0841	29.8593	29.1816	23.9691	26.7659	25.2883	10.3338
SOS-ANN	Surface water	72.2384	87.7038	81.0433	85.0279	76.3909	82.7013	76.1352	80.7898	80.7715	75.6912	82.3792	81.023	84.8711	80.0264	75.1596	82.9834	74.3446	75.1217	46.0186
	Groundwater	31.4571	19.3103	25.5366	20.1615	29.793	23.5308	30.0313	25.2521	24.7914	27.8011	24.0841	22.5466	21.2695	26.4548	29.1251	23.3243	29.0796	31.2957	5.95599
		2001	2002	2003	2004	2005	2006	2007	2008	2009	2010	2011	2012	2013	2014	2015	2016	2017	2018	2019
Demand
SOS-MSA-ANN	Withdrawal from surface water (%)	75.732	74.4124	68.9823	83.7953	78.804	70.9185	70.9058	70.778	68.1024	74.905	79.5586	79.2743	72.4156	71.2796	71.4003	77.1304	77.8858	81.5798	80.6901
	Withdrawal from groundwater (%)	23.639	25.0444	30.3304	15.7577	20.9869	28.2002	28.507	29.0637	31.6364	25.0881	20.4387	20.3999	27.5061	28.7101	28.5235	21.9659	21.5535	18.131	19.1673
MSA-ANN	Withdrawal from surface water (%)	73.5156	69.9221	67.2399	77.7083	74.5648	67.4765	68.905	70.2306	73.012	73.6107	73.6738	69.8719	66.2458	70.3065	69.0677	75.89	74.1588	73.8662	79.4547
	Withdrawal from groundwater (%)	26.0447	28.3389	30.8883	19.7657	22.295	30.2436	29.2217	27.663	25.8836	25.6385	25.8953	28.5827	31.7901	27.8497	27.2176	22.3559	24.9644	23.5864	19.6512
SOS-ANN	Withdrawal from surface water (%)	67.3765	81.8011	75.5888	79.3053	71.2495	77.1353	71.011	75.3524	75.3353	70.597	76.8348	75.5699	79.159	74.6403	70.1011	77.3983	69.341	70.0657	87.5111
	Withdrawal from groundwater (%)	29.34	18.0106	23.8179	18.8045	27.7878	21.9471	28.0101	23.5525	23.1228	25.93	22.4632	21.0291	19.838	24.6743	27.1649	21.7545	27.1224	29.1894	11.3262

[truncated: 14 more sheets: Re_Baft, Re_Safa, Re_Jiroft, G_Baft, G_Safa, G_Jiroft, Supplementary Figure 1a, Supplementary Figure 1b, Supplementary Figure 1c, Supplementary Figure 2, Supplementary Figure 3a, Supplementary Figure 3b, Supplementary Figure 3c, Supplementary Figure 4]
